# Supplementary material for: Genomic analyses implicate hormonal and metabolic dysregulation in polycystic ovary syndrome
Source: Nat Genet. 2026 Apr 23;58(5):1040–50. doi: 10.1038/s41588-026-02543-9 (PMC13175888; doi:10.1038/s41588-026-02543-9)
Supplement: Supplementary file 3 — Supplementary Tables 1–24. [file 41588_2026_2543_MOESM3_ESM.xlsx]

## Sheet: Index
Table	Full Title	Short Title	Description
1	Cohort descriptives	ST1 Cohort descriptives	Descriptive statistics and analysis details of the studies included in the meta-analysis along with the definition(s) of PCOS used in each study. In the Dutch Cohort, cases are provided by the Rotterdam PCOS Cohort and controls are provided by Lifelines Cohort Study.
2	Identified association signals in the 3-strata age-adjusted model	ST2 Identified sig. in the age adj. model	PCOS signals identified in the full 3-strata model. P-value is two sided and calculated from a meta-analysis using METAL. Signals were considered associations in the BMI-adjusted model if they passsed a Bonferroni correction for 29 variants in the look-up for 2-strata age and BMI-adjusted model (P<0.0017).
3	Loci with evidence of secondary signals.	ST3 Loci with secondary signals	Loci with evidence of secondary signals, identified using approximate conditional analysis using GCTA, based on a locus defintion within 500kb.
4	Look-up of the 29 PCOS-associated variants in the 2-strata age and BMI-adjusted model	ST4 Look-up in the BMI adjusted model	This table includes summary statistics from both 2-strata age and BMI-adjusted model as well as age only adjusted model for comparison. Associations with p-value < 0.0017 are considered statistically significant after Bonferroni corrections for multiple-testing (0.05/29 PCOS associated variants) in the age and BMI-adjusted model.
5	Look-up of previously reported signals from an East Asian analysis	ST5 Reported Chinese loci	Summary statistics from the current predominantly European GWAS meta-analysis (3-strata age-adjusted) for loci reported in Shi et al.
6	Finemap results fromthe Geisinger and BioVU studies	ST6 Fine-mapping Results	Fine-mapping results conducted in Geisinger Health Services participants of European origin who consented for genetic studies. Genome-wide significant meta-analyzed loci were used to fine-map leveraging the LD reference from the European women in the MyCode/DiscovEHR. Top fine-mapped SNP for each index SNP was reported (GRCh37/hg19), along with chromosome number position and the corresponding rsI…
7	Fine-mapping of regions with secondary signals	ST7 Fine-mapping (sec. sig)	Fine-mapping results conducted in Geisinger Health Services participants of European origin who consented for genetic studies. Genome-wide significant meta-analyzed loci were used to fine-map leveraging the LD reference from the European women in the MyCode/DiscovEHR. Top fine-mapped SNP for each index SNP was reported (GRCh37/hg19), along with chromosome number position and the corresponding rsI…
8	SNPtoGene prioritisation approach	ST8 SNPtoGene prioritisation	Genes at each locus are assigned a score based on a) Closest gene to the signal with these scored 1.5 points. b) eQTL colocalisation. From both SMR-HEIDI and coloc were scored 1.5 points, or 1 if only from one of these. An additional point was given to genes with eQTLs at secondary signals. c) pQTL colocalisation, scored the same as for eQTLs. d) Coding variants, with variants of deleterious or d…
9	Harmonisation of the bio-informatically predicted gene and the candidate genes for a literature-based approach	ST9 Harmon. of BioInfo and Lit.	Data from a bio-informatically informed approach (ST8) was combined with a literature review conducted by two investigators. The consensus gene from these two approaches is reported.
10	Associations from Pheno-scanner for GWAS look-ups	ST10 Pheno-scanner	Pheno-wide associations performed using Pheno-scanner. Associtions that were gneome-wide significant (P<5e-8) are reported.
11	Association results for the 29 identified signals accross independent metabolic, hormonal and reproductive studies.	ST11 PCOS loci look-up	Targeted look-up of the 29 PCOS associated signals with 20 cardio-metabolic or reproductive/hormonal traits. Details on the sources of the genetic associations with these phenotypes is given in ST14. This data forms the basis of Figure 2. In each case the effect allele corresponds to the PCOS-increasing risk allele.
12	Metabolic, hormonal and reproductive studies description	ST12 Look-up references	Sources of data for the targeted llo-up across metabolic, reporoductive and hormonal phenoytpes
13	Co-localisation results PCOS to age at menopause	ST13 Co-localisation to Meno.	Colocalisation analysis performed with "coloc". Age at menopause results from Ruth et al. 2021.
14	Co-localisation results age at menopause to PCOS	ST14 Co-localisation to PCOS	Colocalisation analysis performed with "coloc". Age at menopause results from Ruth et al. 2021.
15	Co-localisation Results PCOS to SHBG	ST15 Co-localisation to SHBG	Colocalisation analysis performed with "coloc". Results for SHBG levels taken from Ruth et al. 2019.
16	Proteins associated in UK Biobank with a diagnosis of ICD10 E28	ST16 Proteins associted in UKB with ICD10 E28	Protein level from the UK Biobank study, using women only, measured using the OLink platform.
17	Combined Genomic and Proteomic pathway analysis	ST17 Gene and Protein Pathways	Pathway analysis performed using GProfiler on a shared set of proteins containing those originating in either the genomic loci (based on the consensus genes) and the proteomic analysis.
18	Clusters of Gene sets enriched across genomic and proteomic signals	ST18 Pathway Clusters	Clustering of the GProfiler identified pathways for the combined genomic and proteomic set.
19	Proteins associated with variants identified as signals for PCOS	ST19 GWAS-signal associated proteins	Associations between protein levels in the UK Biobank study (in men and women), measured using the OLink platform. Associations are reported for the PCOS identified signals and calculated using BOLT-LMM.
20	Variance of SNP tp PCO compared to SNP to protien for SNP-Protien pairs	ST20 Variance explained of protien-SNP pairs	Variance explained estimates of the SNP-to-protein and SNP-to-PCOS effects for the set of proteins where there was a significant association in both the protein-wide analyais and a significant association with a PCOS identified variant.
21	Polygenic Risk Score (PRS) based analyses in the UK Biobank	ST21 PRS models in UKB	We performed PRS in the UK Biobank using two different PRS tools (PRS-CS and LDpred2) to generate scores in women and men. Then, we used three different models (linear or logistic regression) to test for association between PCOS PRS and phenotypes of interest. We applied Bonferroni correction for multiple testing for association with 16 phenotypes, and hence, associations with p-values < 0.003 ar…
22	Mendelian randomisation analysis for homonal, metabolic and mental health outcomes	ST22 MR for health outcomes	All analysis are IVW MR results using 2-sample approaches. BMI adjusted analyses were conducted by adjusting each variant for the association with adult BMI in the UK Biobank study.
23	Mendelian randomisation considering reproductive outcomes	ST23 MR Reproductive outcomes	All analysis are IVW MR results using 2-sample approaches. BMI adjusted analyses were conducted by adjusting each variant for the association with adult BMI in the UK Biobank study.
24	Polygenic Risk Score (PRS) based analyses in the Copenhagen Hospital Biobank (CHB) based on the Danish Health Registries.	ST24 PR6 in the CHB/Danish Registries	We performed PRS in the CHB using LDpred2 to generate scores in women and men. Then, we used three different models (linear or logistic regression) to test for association between PCOS PRS and phenotypes of interest. We applied Bonferroni correction for multiple testing for association with eight phenotypes, and hence, associations with p-values < 0.0062 are considered statistically significant. …

## Sheet: ST1 Cohort descriptives
ST1 Cohort Descriptives
Descriptive statistics and analysis details of the studies included in the meta-analysis along with the definition(s) of PCOS used in each study. There were 13 new studies included in the current PCOS meta-analysis. Data from four other studies from the previously published PCOS meta-analysis (PCOS 2018) were also combined with the data from these 13 studies to obtain the final results (the 3-str…
Cohort Name	Cohort code	Number of PCOS Cases per Definition					Description of Controls		Unrelated Samples? Yes/No	Ancestry	Mean Age in years (SE), Cases/Controls	Mean BMI in kg/m2 (SE), Cases/Controls	Reference Publication(s) for the Cohort (PubMed ID)	Analysis Tool used for GWAS (SNPTEST or SAIGE)	Reference Panel used for Imputation	Imputation Tool used	Genotyping Array used
		Total No. of Cases	PCOS ICD10/9/8		Self-reported PCOS	NIH criteria	No. of Controls	Definition of Controls
			PCOS E28.2/256.4/256.9	Hirsutism L68.0/704.1/704 AND Irregular Menses N91.X, N92.5, N92.6/626.X/626		Irregular menses+hyperandrogenism
BioMe	BioMe AA	101	101	57	-	-	4570	not coded cases	No	African-Americans	38.2 (8.5) / 57.8 (15.7)	34.7 (8.6) / 31.5 (8.4)	31161206	SAIGE	1000G Phase3	Impute2	Illumina GSA
	BioMe EA	123	123	58	-	-	4771	not coded cases	No	European-Americans	38.4 (9.47) / 58.6 (17.3)	28.3 (6.9) / 25.4 (6)	31161206	SAIGE	1000G Phase3	Impute2	Illumina GSA
	BioMe HA	150	150	101	-	-	6630	not coded cases	No	Hispanics	38.3 (7.8) / 59.2 (16.8)	34.5 (7.8) / 29.7 (6.9)	31161206	SAIGE	1000G Phase3	Impute2	Illumina GSA
Western Australian PCOS study	WA	276	-	-	-	276	2519	Not diagnosed PCOS	No	European	33.6 (0.69) / 48.7 (0.27)	31.1 (0.5) / 25.6 (0.1)	17070195, 17284512, 18249389	SAIGE	1000G Phase3	Minimac4	Illumina OmniExpress, Illumina HumanHap610
The Estonian Biobank	EstBB	2476	2476	-	-	-	83847	not coded cases	No	European	33.1 (8.7) / 44.4 (16.2)	25.1 (5.7) / 25.6 (5.3)	24518929	SAIGE	Estonian reference based on 2297 WGS samples	Beagle v.28Sep18.793	Illumina GSA
FinnGen	FinnGen	820	820	75 (excluded)	-	-	146241	not coded cases	Yes	European	42.0 (0.41) / 58.2 (0.05)	30.8 (0.36) / 27.2 (0.02)		SAIGE	SISu imputation reference panel v. 3.0 (3775 high coverage WGS Finnish individuals)	Beagle 4.1	Affymetrix Axiom Finngen custom arrays
Michigan Genomics Initiative	MGI	532	483	49			19529	not coded cases and no diagnoses in the exclusion criteria	No	European	41.1 (11.29) / 56.1 (16.46)	35.8 (9.1) / 29.6 (9.1) [BMI data from 19518 controls]	28602423 ,29779563, 31194742	SAIGE	Haplotype Reference Consortium (HRC)	Minimac4	Custom array versions based on Illumina Infinium CoreExome-24 bead array platform
Womens Genome Heath study	WGHS	213			213		14425	answer "no" to "Have you EVER been diagnoses with polycystic ovary syndrome(PCOS)? "	Yes	European	51.5 (4.8) / 52.8 (5.6)	25.2 (7.4) / 25.1 (6.4)	18070814	ProbABEL w/robust SEs	1000G Phase3	Michigan server	Illumina HumanHap300 Duo "+"
East London Genes & Health	ELGH	1165	1165 (ICD-10: E282 or SNOMED-CT:69878008)	-	-	-	20783	not cases	No	South-Asian (British-Bangladeshi and British-Pakistani)	33.1 (0.2) / 41.9 (0.3)	29.7 (0.2) / 27.3 (0.2) [BMI data on 1019 cases and 16295 controls]	31504546	SAIGE	GenomeAsiaPilot for chr 1-22 and HRC/1000G for X chr	Michigan server	Illumina GSA
Geisinger MyCode	MyCode_anyPCOS	2829	2829 [study specifc case definition]		-	-	37913	do not have any ICD code to meet any PCOS definition or any criterion in Rotterdam Diagnostic Criteria. Female	Yes	European	41.2 (10.7) / 59.9 (17.3)	35.3 (9.7) / 31.0 (7.9)		SAIGE	Haplotype Reference Consortium (HRC)	Michigan server	Illumina GSA
Partners Biobank	PartnersBB	586				586	749	Not diagnosed with PCOS	Yes	European	40.17(0.28)/ 47.23(0.42)	32.00 (0.39)/ 28.86 (0.40)	26510685	SNPTEST	Haplotype Reference Consortium (HRC)	Minimac4	Illumina GSA
Cedar Sinai	Cedars	352			13	339	212	Not diagnosed with PCOS	Yes	European-Americans	28.0 (0.46) / 44.1 (1.10)	32.3 (0.50) / 26.0 (0.41)	NA	SAIGE	Haplotype Reference Consortium (HRC)	Sanger server (EAGLE2+PBWT)	Illumina GSA (v2 and v3)
Vanderbilt University BioVU	BioVU EUR	370					6863	Not coded as cases	Yes	European	28.1 (0.40) / 23.5 (0.13)	34.0 (0.47) / 25.4 (0.09)	32961557	SAIGE	Haplotype Reference Consortium (HRC)	Minimac4	Illumina MEGA
	BioVU AA	153					2315	Not coded as cases	Yes	African	25.7 (0.61) / 23.3 (0.20)	37.4 (0.73) / 28.9 (0.18)	32961557	SAIGE	Haplotype Reference Consortium (HRC)	Minimac4	Illumina MEGA
The Copenhagen Hospital Biobank Reproductive Health Study and The Danish Blood Donor Study	CHB-RHS/DBDS	873	864	9	NA	NA	64561	women not coded as cases	No	European	34.5 (5.4) / 40.3 (8.4)	NA	33169150	Regenie	In-house pan-Scandinavian reference panel	Performed by deCODE	Illumina Infinium Global Screening Array
Dutch Cohort	Dutch Cohort	634					7686	Not diagnosed with PCOS	Yes	European	28.97 (0.19) / 34.34 (0.11)	25.76 (0.24) / 24.81 (0.05)		SNPTEST	1000G Phase3	Impute2	Illumina GSA
	TOTAL	11653				TOTAL	423614
Ancestry	No. of Cases	Percentage	No. of Controls	Percentage
European	10084	0.865357	389316	0.919035
African American	254	0.021797	6885	0.016253
East Asian	1165	0.0999743	20783	0.0490612
Hispanic	150	0.0128722	6630	0.015651
TOTAL	11653	1	423614	1
PCOS Definition	No. of Cases	Percentage	No. of Controls	Percentage
Clinically diagnosed	1848	0.158586	11166	0.0263589
EHR ICD9/10	9592	0.823136	398023	0.939589
Self-reported	213	0.0182786	14425	0.0340522
TOTAL	11653	1	423614	1
Analysis/Study	No. of Cases	No. of Controls
Two-Strata
PCOS 2018 (no EGCUT and 23andMe Inc.)	3981	17322
Two-Strata ALL	15634	440936
Two-Strata EUR	14065	406638
Three-Strata
23andMe Inc.	5184	82759
Three-Strata ALL	20818	523695
Three-Strata EUR	19249	489397

## Sheet: ST2 Identified sig. in the age 
ST2 Identified association signals in the 3-strata age-adjusted model
PCOS signals identified in the full 3-strata model. P-value is two-sided and calculated from a meta-analysis using METAL. Associations were considered statistically significant in the BMI-adjusted model if they passsed a Bonferroni correction for 29 variants in the look-up for 2-strata age and BMI-adjusted model (P<0.05/29=0.0017).
SNP	Variant	Nearest Gene (from gene look-up table to be consistent)	Consensus Gene (based on biological and literature evidence)	Annotation	RegulomeDB Rank	CADD score	PCOS risk increasing allele	Other allele	Risk increasing allele freq.	Effect	Standard Error	P-value	Het. I-Sq	Het. P-value	Two Strata BMI-adj. Effect	Two Strata BMI-adj. SE	Two Strata BMI-adjusted Pvalue	Novel association	iPCOS GWAS meta 2018 (PMID:31805045)
rs670441	1:210469271	HHAT	HHAT	Intergenic	7 - Other	1.036	C	T	0.627	0.065	0.0117	2.25e-08	0	0.5338	0.073	0.015766	3.97E-06	Yes	No
rs7589428	2:43561771	THADA	THADA	Intronic	7 - Other	7.105	A	G	0.516	0.098	0.0116	3.35e-17	0	0.8938	0.086	0.015751	5.39E-08	No	Yes
rs76658602	2:47992949	MSH6	MSH6	Intronic	7 - Other	9.026	C	T	0.277	0.08	0.013	8.55e-10	49.9	0.1359	0.091	0.017463	1.99E-07	Yes	No
rs13004711	2:49245850	FSHR	FSHR	Intronic	7 - Other	1.162	C	G	0.393	0.071	0.0115	8.3e-10	0	0.9081	0.069	0.015642	1.14E-05	No (Other GWAS;PMID:22885925)	No
rs6712151	2:121143590	INHBB	INHBB	Intergenic	7 - Other	3.372	C	T	0.512	0.065	0.0117	2.92e-08	53.4	0.117	0.067	0.015881	2.48E-05	Yes	No
rs13389190	2:145797389	TEX41	TEX41	nc_RNA/Intronic	7 - Other	9.296	G	A	0.336	0.075	0.0119	2.77e-10	2.4	0.359	0.078	0.015999	1.15E-06	Yes	No
rs74690816	2:213361634	ERBB4	ERBB4	Intronic	6 - Motif hit	2.663	C	T	0.119	0.17	0.0178	2.04e-21	0	0.5868	0.14	0.024272	8.27E-09	No	Yes
rs12488257	3:44451894	C3orf23/TCAIM	TOPAZ1	Downstream	1f - eQTL + TF binding / DNase peak	0.314	C	T	0.469	0.068	0.0115	3.19e-09	26.8	0.2551	0.062	0.015568	6.55E-05	Yes	No
rs9312937	5:16836005	MYO10	MYO10	Intronic	6 - Motif hit	8.005	C	T	0.463	0.092	0.0121	3.24e-14	0	0.473	0.101	0.016186	5.28E-10	No (Other GWAS; PMID:34791234)	No
rs2070729	5:131819921	IRF1	IRF / RAD50	Intronic	1f - eQTL + TF binding / DNase peak	0.919	C	A	0.537	0.081	0.0114	8.44e-13	0	0.6713	0.071	0.015414	4.69E-06	No	Yes
rs12526762	6:19842556	ID4	ID4	Intergenic	4 - TF binding + DNase peak	2.55	G	A	0.756	0.079	0.0133	2.59e-09	2	0.3603	0.09	0.017792	4.56E-07	Yes	No
rs148982377	7:99075038	ZNF789	CYP3 complex	Intronic	6 - Motif hit	4.498	T	C	0.949	0.16	0.029	3.33e-08	49.1	0.1404	0.127	0.03829	9.40E-04	Yes	No
rs804263	8:11630915	NEIL2	NEIL2 / GATA4	Intronic	NA	0.464	C	T	0.548	0.11	0.0115	1.34e-21	0	0.7088	0.11	0.015753	2.96E-12	No	Yes
rs2183958	9:97669673	C9orf3	FANCC	Intronic	5 - TF binding or DNase peak	2.378	A	G	0.59	0.064	0.0115	2.68e-08	4.1	0.3525	0.057	0.015408	1.97E-04	No	Yes
rs3945628	9:126535553	DENND1A	DENND1A	Intronic	7 - Other	0.479	C	T	0.075	0.261	0.0207	1.57e-36	79.9	0.006983	0.28	0.027794	6.87E-24	No	Yes
rs11031005	11:30226356	FSHB	FSHB	Intergenic	7 - Other	7.276	C	T	0.146	0.156	0.016	2.84e-22	50.7	0.1317	0.177	0.021515	2.16E-16	No	Yes
rs4944653	11:86713995	LOC100506368	PRSS23	Intergenic	5 - TF binding or DNase peak	0.065	G	A	0.754	0.105	0.0138	3.44e-14	66.3	0.05141	0.129	0.018774	6.84E-12	Yes	No
rs7925543	11:102081877	YAP1	YAP1	Intronic	6 - Motif hit	6.725	C	A	0.097	0.131	0.0184	8.93e-13	0	0.9265	0.157	0.025235	4.88E-10	No	Yes
rs1784692	11:113949232	ZBTB16	ZBTB16	Intronic	NA	15.84	T	C	0.84	0.123	0.0154	1.44e-15	38.2	0.1981	0.138	0.020998	4.55E-11	No	Yes
rs10876864	12:56401085	SUOX/IKZF4	ERBB3	Upstream/Downstream	1f - eQTL + TF binding / DNase peak	0.254	G	A	0.409	0.077	0.0114	1.77e-11	0	0.3911	0.069	0.015425	7.86E-06	No	Yes
rs117568227	12:66447376	LLPH	HELB / HMGA2	Intergenic	6 - Motif hit	3.875	G	A	0.976	0.322	0.0506	2.14e-10	0	0.7322	0.289	0.064465	7.63E-06	Yes	No
rs1824982	12:75911400	KRR1	KRR1	Intergenic	7 - Other	7.024	T	C	0.695	0.103	0.0126	4.57e-16	0	0.9623	0.084	0.016951	6.74E-07	No	Yes
rs11075468	16:52378173	TOX3	TOX3	Intergenic	7 - Other	1.564	T	C	0.184	0.11	0.0144	2.41e-14	0	0.8872	0.095	0.019753	1.50E-06	No	Yes
rs8047587	16:53798622	FTO	FTO	Intronic	7 - Other	4.402	T	G	0.452	0.085	0.0116	2.48e-13	65.9	0.05312	0.037	0.015752	0.019480	Yes	No
rs12149203	16:79718181	MAF	MAF	ncRNA/Intronic	7 - Other	1.617	G	C	0.276	0.073	0.0129	1.76e-08	70.5	0.03378	0.083	0.017602	2.24E-06	Yes	No
rs1641518	17:7551690	ATP1B2	SHBG	Intronic	NA	0.48	A	G	0.144	0.105	0.0166	2.05e-10	0	0.4122	0.095	0.022714	2.83E-05	Yes	No
rs732310	19:1833338	REXO1	AMH	Intronic	NA	2.158	T	G	0.489	0.068	0.012	1.55e-08	0	0.6008	0.059	0.015936	1.95E-04	Yes	No
rs853854	20:31420757	MAPRE1	MAPRE1	Intronic	5 - TF binding or DNase peak	0.061	T	A	0.478	0.078	0.0131	3.14e-09	51	0.1298	0.065	0.017669	2.39E-04	No	Yes
rs17880096	22:29105202	CHEK2	CHEK2	Intronic	5 - TF binding or DNase peak	1.465	C	G	0.04	0.203	0.0333	1.06e-09	68.7	0.04101	0.212	0.042484	6.11E-07	No (Other GWAS; PMID:34791234)	No
*Bonferroni correction for 29 variants in the look-up for 2-strata age and BMI-adjusted model p<0.00172413 (p<0.05/29 variants)

## Sheet: ST3 Loci with seconary signals
ST3. Loci with evidence of secondary signals.
Loci with evidence of secondary signals, identified using approximate conditional analysis using GCTA, based on a locus within 500kb of the sentinal SNP.
SNP	Chromosome	Position	Distance between signals	Nearest Gene	Effect Allele	Effect allele freq.	Beta	SE	P-value	Freq. in genotyped data	Conditional Beta	Standard error of conditional beta	Conditional p-value	LD R
rs6718024	2	121124887		INHBB	T	0.5992	0.0522	0.0118	9.27e-06	0.575525	0.083803	0.012537	2.32e-11	0.341131
rs6712151	2	121143590	18703	INHBB	T	0.4883	-0.0649	0.0117	2.92e-08	0.492952	-0.09293	0.012433	7.76e-14	0
rs12675779	8	11526986		GATA4	T	0.7336	-0.0239	0.0134	0.0745	0.749575	-0.08752	0.014564	1.86e-09	-0.40493
rs804263	8	11630915	103929	NEIL2	T	0.4521	-0.1101	0.0115	1.34e-21	0.424478	-0.13955	0.012513	6.95e-29	0
rs3945628	9	126535553		DENNDA1	T	0.9253	-0.2608	0.0207	1.57e-36	0.940156	-0.25452	0.020764	1.53e-34	0.0540985
rs10818910	9	126800472	264919	LXH2	A	0.3165	-0.0801	0.0123	7.32e-11	0.313808	-0.07232	0.012323	4.4e-09	0

## Sheet: ST4 Look-up in the BMI adjusted
ST4 Look-up of the 29 PCOS-associated variants in the 2-strata age and BMI-adjusted model
This table includes summary statistics from both 2-strata age and BMI-adjusted model as well as age only adjusted model for comparison. Associations with P< 0.0017 are considered statistically significant after Bonferroni corrections for multiple-testing (0.05/29 PCOS associated variants) in the age and BMI-adjusted model.
		Two-strata BMI-adjusted model											Two-strata age-adjusted model
Chr:Pos ID	Nearest gene	Effect allele	Other allele	Effecta allele freq.	Effect	Standard Error	Lower 95% CI	Upper 95% CI	P-value	I-Square	Het. P-value	N. samples	Beta	SE	P-value
11:102081877	YAP1	A	C	0.900691	-0.157156	0.025235	-0.206618	-0.107695	4.88e-10	0.025852	0.310973	295814	-0.1325	0.0217	1.083e-09
11:113949232	ZBTB16	T	C	0.834565	0.13838	0.020998	0.097223	0.179537	4.55e-11	0.842301	0.011797	295814	0.1302	0.0185	1.732e-12
11:30226356	FSHB	T	C	0.856386	-0.176827	0.021515	-0.218995	-0.134658	2.16e-16	0.181333	0.269067	279468	-0.1765	0.0192	4.312e-20
11:86713995	LOC100506368	A	G	0.237382	-0.12891	0.018774	-0.165708	-0.092112	6.84e-12	0.79459	0.027354	286592	-0.1183	0.0164	5.616e-13
12:56401085	SUOX	G	A	0.408368	0.068981	0.015425	0.038748	0.099215	7.86e-06	0	0.356786	289034	0.0733	0.0136	7.474e-08
12:66447376	LLPH	G	A	0.97156	0.288689	0.064465	0.162337	0.415041	7.63e-06	0	0.504947	164182	0.3334	0.055	1.34e-09
12:75911400	KRR1	C	T	0.313706	-0.084289	0.016951	-0.117513	-0.051064	6.74e-07	0.4092	0.193256	295814	-0.1018	0.0148	6.259e-12
16:52378173	TOX3	C	T	0.811666	-0.095099	0.019753	-0.133814	-0.056383	1.5e-06	0	0.337022	295814	-0.1125	0.017	4.024e-11
16:53798622	FTO	G	T	0.543961	-0.036808	0.015752	-0.067683	-0.005933	0.01948	0	0.454091	199809	-0.0919	0.0139	3.465e-11
16:79718181	MAF	C	G	0.716847	-0.083329	0.017602	-0.117829	-0.04883	2.24e-06	0.236877	0.252321	286593	-0.0787	0.0157	4.928e-07
17:7551690	ATP1B2	A	G	0.143597	0.095149	0.022714	0.050629	0.139668	2.83e-05	0	0.969009	286594	0.1189	0.0196	1.214e-09
19:1833338	REXO1	G	T	0.499491	-0.059409	0.015936	-0.090643	-0.028175	0.000195	0	0.568281	286594	-0.0755	0.0147	2.598e-07
1:210469271	HHAT	C	T	0.62924	0.072779	0.015766	0.041878	0.10368	3.97e-06	0	0.845652	295813	0.062	0.0137	6.494e-06
20:31420757	MAPRE1	T	A	0.486411	0.064954	0.017669	0.030322	0.099586	0.000239	0.609875	0.109371	133530	0.0649	0.0168	0.0001101
22:29105202	CHEK2	G	C	0.944719	-0.212044	0.042484	-0.295313	-0.128776	6.11e-07	0.797829	0.026146	288823	-0.2398	0.0372	1.193e-10
2:121143590	INHBB	T	C	0.498708	-0.066999	0.015881	-0.098125	-0.035873	2.48e-05	0.764917	0.039162	286592	-0.0793	0.0139	1.302e-08
2:145797389	TEX41	A	G	0.668171	-0.077869	0.015999	-0.109228	-0.046511	1.15e-06	0	0.949391	295814	-0.083	0.0142	4.692e-09
2:213361634	ERBB4	T	C	0.888997	-0.139982	0.024272	-0.187554	-0.092409	8.27e-09	0.623124	0.103329	295814	-0.1692	0.0213	1.762e-15
2:43561771	THADA	A	G	0.505694	0.085713	0.015751	0.054842	0.116584	5.39e-08	0.30849	0.229153	286593	0.0963	0.0137	2.116e-12
2:47992949	MSH6	T	C	0.72405	-0.090882	0.017463	-0.125109	-0.056654	1.99e-07	0	0.572459	286593	-0.0957	0.0158	1.366e-09
2:49245850	FSHR	C	G	0.395934	0.068699	0.015642	0.038042	0.099357	1.14e-05	0	0.692879	295814	0.0727	0.0136	9.61e-08
3:44451894	C3orf23	C	T	0.488365	0.062188	0.015568	0.031675	0.092701	6.55e-05	0.634066	0.098311	286594	0.0655	0.0138	1.88e-06
5:131819921	IRF1	C	A	0.543184	0.070616	0.015414	0.040404	0.100828	4.69e-06	0.554496	0.134077	295814	0.0749	0.0135	2.78e-08
5:16836005	MYO10	T	C	0.526132	-0.100601	0.016186	-0.132324	-0.068877	5.28e-10	0	0.555787	286594	-0.102	0.0148	5.023e-12
6:19842556	ID4	G	A	0.74021	0.089811	0.017792	0.054939	0.124684	4.56e-07	0	0.625044	295812	0.0865	0.0159	5.116e-08
7:99075038	ZNF789	T	C	0.952689	0.126712	0.03829	0.051664	0.20176	0.00094	0.722602	0.057608	291142	0.1398	0.033	2.307e-05
8:11630915	NEIL2	C	T	0.55911	0.110035	0.015753	0.079159	0.140911	2.96e-12	0	0.358551	287494	0.116	0.0137	2.701e-17
9:126535553	DENND1A	T	C	0.900248	-0.280314	0.027794	-0.334791	-0.225837	6.87e-24	0	0.443665	295814	-0.2942	0.0241	3.026e-34
9:97669673	C9orf3	A	G	0.57763	0.057395	0.015408	0.027195	0.087596	0.000197	0.789163	0.029418	295813	0.0579	0.0136	2.206e-05

## Sheet: ST5 Reported Chinese Loci
ST5 Look-up of previously reported signals from an East Asian analysis
Summary statistics from the current predominantly European GWAS meta-analysis (3-strata age-adjusted) for loci reported in Shi et al. Associations with P< 0.005 are considered statistically significant after Bonferroni corrections for multiple-testing (0.05/10 PCOS associated variants) in the 3-strata age-adjusted meta-analysis.
				East Asian GWAS Meta-analysis				Current predominantly European GWAS data
SNP	Chr.	Nearby gene(s)	Effect/Non-effect? allele	Frequency	OR	P-value	P. het	Frequency	OR	Standard Error	P-value	P. het
rs2268361	2p16.3	FSHR	T/C	0.496	0.87	9.89e-13	0.571	0.6289	0.952848	0.0115	2.82e-05	0.9609
rs2349415	2p16.3	FSHR	T/C	0.181	1.19	2.35e-12	0.00329	0.3399	1.07552	0.012	1.09e-09	0.851
rs4385527	9q22.32	C9orf3	A/G	0.219	0.84	5.87e-09	0.174	0.3925	0.944877	0.0116	9.73e-07	0.4364
rs3802457	9q22.32	C9orf3	A/G	0.096	0.77	5.28e-14	0.147	0.0317	0.939413	0.0361	0.08365	0.6442
rs1894116	11q22.1	YAP1	G/A	0.194	1.27	1.08e-22	0.358	0.0855	1.14683	0.0192	9.39e-13	0.9704
rs705702	12q13.2	RAB5B, SUOX	G/A	0.245	1.27	8.64e-26	0.473	0.3086	1.06014	0.0122	1.56e-06	0.2556
rs2272046	12q14.3	HMGA2	C/A	0.093	0.7	1.95e-21	0.452	0.0292	0.86459	0.0364	6.36e-05	0.7376
rs4784165	16q12.1	TOX3	G/T	0.325	1.15	3.64e-11	0.12	0.2448	1.05781	0.0128	1.1e-05	0.3258
rs2059807	19p13.3	INSR	G/A	0.301	1.14	1.09e-08	0.0183	0.5829	1.00431	0.0115	0.7049	0.03102
rs6022786	20q13.2	SUMO1P1	A/G	0.339	1.13	1.83e-09	0.0658	0.4185	1.0321	0.0115	0.005788	0.4624

## Sheet: ST6 Fine-mapping
ST6 Finemap results from the Geisinger and BioVU studies
Fine-mapping results conducted in Geisinger Health Services participants of European origin who consented for genetic studies. Genome-wide significant meta-analyzed loci were used to fine-map, leveraging the LD reference from the European women in the MyCode/DiscovEHR. Top fine-mapped SNP for each index SNP was reported (GRCh37/hg19), along with chromosome number position and the corresponding rs…
			Geisinger														BioVU
Locus Tag SNP			Index SNP available in Reference	Top FINEMAP SNP						95% Credible Set							Top FINEMAP SNP							95% Credible Set
Index SNP	Chr.	POS (hg19)		log10bf (model)	log10bf (top SNP)	Top SNP rsID	Chr:Pos (hg19)	PP	Is Index SNP (Y/N)	POS-Start	POS-End	Distance from Index SNP	LD between the finemapped and top SNP	Range	#SNPs in CS	Top 5 FINEMAP SNPs	Index SNP available in reference	log10bf (model)	log10bf (top SNP)	Top SNP rsID	Chr:Pos (hg19)	PP	Is Index SNP (Y/N)	POS-Start	POS-End	Distance from Index SNP	LD between the finemapped and top SNP	Range	#SNPs in CS	Top 5 FINEMAP SNPs
rs670441	1	210469271	Y	3.67767	2.99023	rs60422648	1:210441530:T:C	0.195305	N	209469935	211467966	-27741	0.465766	1998031	1021	1:210441530:T:C (0.195305); 1:210443546:T:C (0.150089); 1:210461311:A:G (0.074502); 1:210442891:D:I (0.063); 1:210469271:T:C (0.0600199)	Y	3.33542	3.17115	rs6666540	1:210443546:T:C	0.33044	N	209469935	211447162	25725	0.455072	1977227	481	1:210443546:T:C (0.33044); 1:210461311:A:G (0.164026); 1:210469271:T:C (0.132142); 1:210475254:A:G (0.113345); 1:210468300:A:G (0.0461689)
rs7589428	2	43561771	Y	7.00698	6.55467	rs7563201	2:43561780:A:G	0.580813	N	43561771	43561780	9	0.989452	9	2	2:43561780:A:G (0.580813); 2:43561771:A:G (0.417357); 2:43767039:A:G (0.000216004); 2:43711925:A:G (0.000157482);2:43665245:C:G (0.000145787)	N	3.10756	2.73294	rs12712881	2:43649780:A:C	0.165414	N	42607188	44559529	-88009	0.464624	1952341	1053	2:43649780:A:C (0.165414); 2:43595507:T:C (0.0808338); 2:43611459:T:C (0.038263); 2:43852589:A:T (0.0339381); 2:43829540:T:C (0.0240319)
rs76658602	2	47992949	N	6.81763	6.31964	rs3136267	2:48023115:T:C	0.430946	N	48011091	48023873	30166	0.905	12782	3	2:48023115:T:C (0.430946); 2:48023873:T:G (0.330113); 2:48011091:C:G (0.2109);2:48013648:A:G (0.0126591); 2:48015763:T:C (0.0096263)	N	6.20731	4.35855	rs3136237	2:48011091:C:G	0.880152	N	47987324	48013648	-18142	0.893825	26324	3	2:48011091:C:G (0.880152); 2:47987324:A:C (0.0619954); 2:48013648:A:G (0.0528305)
rs13004711	2	49245850	Y	5.51043	4.51203	rs2241087	2:49209741:T:C	0.0965427	N	49184338	49296396	-36109	0.12897	112058	84	2:49209741:T:C (0.0965427); 2:49245850:C:G (0.0931508); 2:49212637:C:G (0.0807156); 2:49216637:T:G (0.0745892); 2:49216757:A:C (0.0434243)	Y	5.32898	2.75631	rs2241087	2:49209741:T:C	0.148525	N	49184338	49293148	36109	0.123454	108810	40	2:49209741:T:C (0.148525); 2:49245850:C:G (0.143307); 2:49216637:T:G (0.114751); 2:49216757:A:C (0.0668057); 2:49215560:A:C (0.0634581)
rs6712151	2	121143590	Y	4.83242	4.70101	rs6712151	2:121143590:T:C	0.744516	Y	121125752	121324629	0	1	198877	17	2:121143590:T:C (0.744516); 2:121153979:T:C (0.0325939); 2:121154536:T:C (0.0308192); 2:121155352:A:C (0.0234727); 2:121154330:T:C (0.0227514)	N	3.54543	2.89323	rs6749797	2:121156062:A:G	0.297464	N	120536709	121899521	-12472	0.159021	1362812	47	2:121156062:A:G (0.297464); 2:121125769:A:C (0.130849); 2:121125752:A:G (0.110673); 2:121154514:T:C (0.0816371); 2:121153623:T:C (0.0747407)
rs13389190	2	145797389	Y	5.99383	5.02022	rs6430076	2:145797185:A:G	0.102636	N	145644545	145840281	-204	0.99918	195736	62	2:145797185:A:G (0.102636); 2:145797389:A:G (0.0919978); 2:145797575:T:G (0.0919978); 2:145796032:T:C (0.0887104); 2:145756260:C:G (0.074003)	Y	5.58572	2.71341	rs12992411	2:145796032:T:C	0.233905	N	145646072	145839655	1357	0.999644	193583	25	2:145796032:T:C (0.233905); 2:145756260:C:G (0.195125); 2:145759511:T:C (0.163145); 2:145831428:T:C (0.0356007); 2:145702785:A:T (0.0249898)
rs74690816	2	213361634	Y	10.2485	9.76938	rs74690816	2:213361634:T:C	0.348684	Y	213313003	213394320	0	1	81317	11	2:213361634:T:C (0.348684); 2:213320579:A:G (0.283177); 2:213394320:T:C (0.0855882); 2:213364056:A:G (0.0563619); 2:213385817:A:G (0.0472081)	N	9.95276	3.65088	rs79932098	2:213320579:A:G	0.612475	N	213320579	213388276	41055	0.509578	67697	6	2:213320579:A:G (0.612475); 2:213364056:A:G (0.121903); 2:213385817:A:G (0.102105); 2:213388276:A:G (0.064899); 2:213387900:T:C (0.037156)
rs12488257	3	44451894	N	3.99708	2.81876	rs62242563	3:44902844:T:G	0.063312	N	43501534	45327186	450950	0.2293	1825652	214	3:44902844:T:G (0.063312); 3:44897110:A:G (0.0482828); 3:44902845:A:C (0.0480008); 3:44898345:A:G (0.0431653); 3:44451894:T:C (0.041227)	N	3.92109	2.30129	rs62242563	3:44902844:T:G	0.0759143	N	43516968	45098130	-450950	0.222011	1581162	94	3:44902844:T:G (0.0759143); 3:44897110:A:G (0.0578936); 3:44871899:A:T (0.039151); 3:44882784:T:C (0.0346289); 3:44831831:A:G (0.0343298)
rs9312937	5	16836005	N	2.98028	1.84065	rs892142007	5:16841095:D:I	0.0688999	N	15837391	17835710	5090	No LD Info.	1998319	3514	5:16841095:D:I (0.0688999); 5:16840145:A:G (0.0682504); 5:16841361:A:G (0.066913); 5:16834274:T:C (0.0636644); 5:16839751:T:C (0.0614857)	N	2.63183	2.56075	rs17707735	5:16840145:A:G	0.152324	N	15837391	17834195	-4140	0.22371	1996804	1383	5:16840145:A:G (0.152324); 5:16834274:T:C (0.142089); 5:16839751:T:C (0.137226); 5:16837862:T:C (0.0983312); 5:16685731:T:C (0.0270255)
rs2070729	5	131819921	Y	5.41409	5.052	rs4705862	5:131813219:A:T	0.510171	N	131813219	131832514	-6702	0.978533	19295	5	5:131813219:A:T (0.510171); 5:131819921:A:C (0.252711); 5:131825842:T:G (0.0848692); 5:131827775:A:G (0.0578533); 5:131832514:A:G (0.0558881)	Y	4.82625	4.42982	rs2070729	5:131819921:A:C	0.935921	Y	131767888	131819921	0	Same SNP	52033	6	5:131819921:A:C (0.935921); 5:131790616:A:G (0.00507573); 5:131806780:T:C (0.0027667); 5:131767888:T:C (0.00255834); 5:131793772:T:G (0.00242207)
rs12526762	6	19842556	Y	6.7747	5.94862	rs1759485253	6:19742984:D:I	0.148677	N	19728081	19804188	-99572	0.000820682	76107	24	6:19742984:D:I (0.148677); 6:19799441:A:C (0.140339); 6:19751668:A:G (0.0945973); 6:19748695:C:G (0.0578705); 6:19728835:C:G( 0.04495)	Y	6.22163	3.10072	rs12192729	6:19751668:A:G	0.329847	N	19728081	19804188	90888	0.00128894	76107	10	6:19751668:A:G (0.329847); 6:19728835:C:G (0.156711); 6:19750222:A:T (0.10266); 6:19750184:T:C (0.0931879); 6:19736405:C:G (0.0793571)
rs148982377	7	99075038	Y	3.59394	2.7942	rs183149253	7:98956925:A:G	0.151181	N	98196665	100069703	-118113	0.283587	1873038	287	7:98956925:A:G (0.151181); 7:99271606:T:G (0.14499); 7:99019565:A:G (0.104177); 7:98983703:A:G (0.101365); 7:99075038:T:C (0.0778611)	Y	3.19826	2.96701	rs80218044	7:99271606:T:G	0.330208	N	98075425	100065527	-196568	0.381525	1990102	117	7:99271606:T:G (0.330208); 7:99019565:A:G (0.237244); 7:98838805:T:G (0.14013); 7:99130834:T:G (0.138472); 7:99291144:A:G (0.0386733)
rs804263	8	11630915	Y	13.5698	13.1757	rs2740433	8:11621450:A:G	0.479193	N	11615695	11621450	-9465	0.32595	5755	5	8:11621450:A:G (0.479193); 8:11615695:A:G (0.293179); 8:11619334:T:C (0.076315); 8:11618688:T:C (0.0686554); 8:11620315:T:C (0.0547473)	Y	12.3912	4.08586	rs2686206	8:11620315:T:C	0.857081	N	11620315	11630915	10600	0.557703	10600	4	8:11620315:T:C (0.857081); 8:11630915:T:C (0.058764); 8:11627621:C:G (0.0218764); 8:11623456:T:C (0.0218764)
rs2183958	9	97669673	N	3.18827	2.09444	rs7864171	9:97723266:A:G	0.0765707	N	96672645	98669335	53593	0.9633	1996690	2591	9:97723266:A:G (0.0765707); 9:97723449:T:C (0.0628924); 9:97713459:A:C (0.0352344); 9:97685298:C:G (0.0333778); 9:97682075:A:T (0.0333778)	Y	3.11751	2.40004	rs7864171	9:97723266:A:G	0.0901956	N	96672645	98668370	-53593	0.954404	1995725	845	9:97723266:A:G (0.0901956); 9:97723449:T:C (0.0740835); 9:97713459:A:C (0.041504); 9:97685298:C:G (0.039317); 9:97679771:T:C (0.0353034)
rs3945628	9	126535553	Y	25.4752	24.8096	rs2148953	9:126535642:T:C	0.239615	N	126535553	126582578	89	1	47025	7	9:126535553:T:C (0.239615); 9:126535642:T:C (0.239615); 9:126555072:C:G (0.166579); 9:126548335:T:C (0.159995); 9:126539944:A:G (0.102504)	Y	25.0778	3.2049	rs7861905	9:126555072:C:G	0.465427	N	126548335	126620832	-19519	0.997586	72497	4	9:126555072:C:G (0.465427); 9:126548335:T:C (0.44703); 9:126620832:A:G (0.0294065); 9:126620557:T:C (0.025107)
rs11031005	11	30226356	Y	16.72	16.2817	rs11031005	11:30226356:T:C	0.580241	Y	30226356	30226528	0	1	172	2	11:30226356:T:C (0.580241); 11:30226528:A:G (0.385362); 11:30319433:A:G (0.00309923); 11:30316822:A:G (0.00258987); 11:30319259:A:G (0.00186038)	Y	16.3246	4.5047	rs11031006	11:30226528:A:G	0.942646	N	30226528	30319433	-172	0.998979	92905	2	11:30226528:A:G (0.942646); 11:30319433:A:G (0.00758112)
rs4944653	11	86713995	Y	10.3578	9.35401	rs4944653	11:86713995:A:G	0.100462	Y	86708628	86716236	0	1	7608	21	11:86713995:A:G (0.100462); 11:86716236:T:C (0.0923002); 11:86712340:A:G (0.0786872); 11:86711087:T:C (0.0590492); 11:86712933:A:T (0.0522394)	N	9.37643	9.25384	rs7122009	11:86710510:T:C	0.999998	N	86710510	86710510	3485	1	0	1	11:86710510:T:C (0.999998)
rs7925543	11	102081877	Y	6.30237	6.07241	rs111520626	11:102034880:T:C	0.635343	N	102034880	102090467	-46997	0.676683	55587	8	11:102034880:T:C (0.635343); 11:102070494:T:C (0.0885511); 11:102070639:A:G (0.064087); 11:102070361:A:G (0.0592892); 11:102060572:T:C (0.0370453);	Y	6.2697	4.03077	rs111520626	11:102034880:T:C	0.79294	N	102034880	102090467	46997	0.691134	55587	4	11:102034880:T:C (0.79294); 11:102070494:T:C (0.110516); 11:102060572:T:C (0.0462343); 11:102090467:C:G (0.0229537)
rs1784692	11	113949232	Y	7.12484	7.01179	rs1784692	11:113949232:T:C	0.872333	Y	113939539	113949232	0	1	3428	6	11:113949232:T:C (0.872333); 11:113945609:A:G (0.0270979); 11:113946484:T:C (0.0207418); 11:113939671:T:C (0.0141504); 11:113939539:A:G (0.0119315)	Y	4.7718	4.9292	rs1791800	11:113949740:A:G	0.970217	N	113949740	113949740	-508	0.983008	0	1	11:113949740:A:G (0.970217)
rs10876864	12	56401085	Y	4.52784	3.77738	rs10876864	12:56401085:A:G	0.180533	Y	56379060	56478658	0	1	99598	15	12:56401085:A:G (0.180533); 12:56393337:C:G (0.124483); 12:56470625:T:C (0.0978045); 12:56379427:C:G (0.092074); 12:56473808:T:C (0.0827247)	Y	4.16279	2.65507	rs1873914	12:56379427:C:G	0.219282	N	56379427	56478658	21658	0.883971	99231	11	12:56379427:C:G (0.219282); 12:56473808:T:C (0.197016); 12:56477694:A:T (0.146196); 12:56384804:A:G (0.13824); 12:56478002:A:C (0.124079)
rs117568227	12	66447376	Y	7.00226	6.56797	rs117568227	12:66447376:A:G	0.999212	Y	66447376	66447376	0	1	0	1	12:66447376:A:G (0.999212); 12:66449451:A:T (0.000498179); 12:66538660:T:G (8.89487e-05); 12:66583804:A:G (4.04506e-05); 12:66612698:T:G (8.16433e-06)	Y	7.00226	7.35836	rs117568227	12:66447376:A:G	0.999916	Y	66447376	66447376	0	Same SNP	0	1	12:66447376:A:G (0.999916)
rs1824982	12	75911400	N	3.96546	2.62324	rs1965925	12:75910334:A:T	0.100374	N	75114495	76027975	-1066	0.5431	913480	85	12:75910334:A:T (0.100374); 12:75908322:A:G (0.0806838); 12:75903679:T:C (0.0712934); 12:75903191:A:G (0.0712934); 12:75900702:A:G (0.0712934)	Y	6.79058	3.15558	rs1148005	12:75978513:A:G	0.399021	N	75917200	75978513	-67113	0.799533	61313	7	12:75978513:A:G (0.399021); 12:75917200:T:C (0.19544); 12:75941042:T:C (0.0779953); 12:75946124:C:G (0.0772784); 12:75935230:T:C (0.0745761)
rs11075468	16	52378173	N	4.84834	3.91306	rs12927817	16:52373698:A:G	0.120653	N	52356792	52375540	-4475	0.9867	18748	15	16:52373698:A:G (0.120653); 16:52358602:T:C (0.0798477); 16:52360185:A:G (0.0776994); 16:52367567:A:G (0.0758048); 16:52356792:C:G (0.0716084)	Y	4.94903	3.29876	rs11075468	16:52378173:T:C	0.48413	Y	52358948	52378957	0	Same SNP	20009	7	16:52378173:T:C (0.48413); 16:52378957:T:C (0.141217); 16:52375320:A:C (0.13411); 16:52360185:A:G (0.0675629); 16:52371522:A:G (0.0562522)
rs8047587	16	53798622	Y	7.94888	7.63032	rs8047587	16:53798622:T:G	0.46699	Y	53798319	53823727	0	1	25408	46	16:53798622:T:G (0.46699); 16:53822502:T:G (0.0295797); 16:53809247:A:G (0.0279583); 16:53800754:A:G (0.024614); 16:53801985:T:C (0.023593)	Y	7.85827	3.53619	rs8047587	16:53798622:T:G	0.591977	Y	53798622	53820503	0	Same SNP	21881	20	16:53798622:T:G (0.591977); 16:53809247:A:G (0.0354412); 16:53800754:A:G (0.0312019); 16:53801985:T:C (0.0299076); 16:53800568:A:G (0.0286685)
rs12149203	16	79718181	Y	4.73022	3.88914	rs12149203	16:79753625:A:G	0.139719	N	79586741	79754433	35444	0.6378	167692	54	16:79753625:A:G (0.139719); 16:79718181:C:G (0.116126); 16:79722913:T:C (0.108962); 16:79753976:T:C (0.0869013); 16:79746461:T:C (0.0457179)	N	4.35601	3.2852	rs11642836	16:79753625:A:G	0.339904	N	79588286	79753625	-35444	0.643368	165339	22	16:79753625:A:G (0.339904); 16:79744401:A:G (0.0831631); 16:79753467:A:G (0.0810788); 16:79726990:T:C (0.0610561); 16:79725016:A:G (0.0558058)
rs1641518	17	7551690	Y	6.19943	5.40099	rs1641518	17:7551690:A:G	0.154625	Y	7542591	7571752	0	1	29161	50	17:7543994:T:C (0.154625); 17:7551690:A:G (0.154625); 17:7542871:T:C (0.124832); 17:7551072:A:G (0.0303667); 17:7544849:A:G (0.0276502)	N	5.63938	2.41853	rs1642813	17:7551072:A:G	0.113228	N	7543472	7554242	618	1	10770	25	17:7551072:A:G (0.113228); 17:7543508:T:G (0.0497908); 17:7545721:T:C (0.0497908); 17:7551399:A:C (0.0463633); 17:7547072:T:C (0.0450083)
rs732310	19	1833338	N	4.55108	4.04037	rs12977787	19:1814025:A:G	0.496837	N	1812682	1814025	-19313	0.9342	1343	2	19:1814025:A:G (0.496837); 19:1812682:A:G (0.479917); 19:2613051:A:G (0.000906294); 19:2614104:T:C (0.000803981); 19:2612535:A:G (0.000658464)	N	4.49102	3.23065	rs12977787	19:1814025:A:G	0.489463	N	1814025	1866115	19313	0.933937	52090	3	19:1814025:A:G (0.489463); 19:1865901:A:G (0.281695); 19:1866115:T:C (0.218776)
rs853854	20	31420757	N	3.24862	2.0461	rs1359118136	20:31458665:D:I	0.0596262	N	30424265	32418368	37908	0.6322	1994103	1904	20:31458665:D:I (0.0596262); 20:31420757:A:T (0.037663); 20:30581522:A:G (0.0229536); 20:31459123:A:G (0.0220285); 20:31463396:T:C (0.0214743)	Y	2.94153	1.93313	rs12481016	20:30581522:A:G	0.0465739	N	30422511	32418368	839235	0.00686302	1995857	1035	20:30581522:A:G (0.0465739); 20:31213538:T:C (0.0372805); 20:31470484:A:G (0.0298286); 20:31463284:T:C (0.02837); 20:31461082:T:C (0.0238959)
rs17880096	22	29105202	Y	7.94354	6.70129	rs6005899	22:29205024:T:C	0.0563074	N	28350612	29257046	99822	0.69211	906434	31	22:29205024:T:C (0.0563074); 22:28446054:A:G (0.053804); 22:29105202:C:G (0.0501871); 22:29204886:A:C (0.0499542); 22:29255847:A:G (0.0498318)	Y	7.7274	2.27302	rs17880096	22:29105202:C:G	0.085289	Y	28350911	29256666	0	No LD	905755	17	22:29105202:C:G (0.085289); 22:29255847:A:G (0.0846851); 22:29256666:A:G (0.0831371); 22:29253495:A:G (0.0770634); 22:29204610:T:G (0.0763063)

## Sheet: ST7 Fine-mapping (sec. sig)
ST7 Fine-mapping of regions with secondary signals
Fine-mapping results conducted in Geisinger Health Services participants of European origin who consented for genetic studies. Genome-wide significant meta-analyzed loci were used to fine-map leveraging the LD reference from the European women in the MyCode/DiscovEHR. Top fine-mapped SNP for each index SNP was reported (GRCh37/hg19), along with chromosome number position and the corresponding rsI…
Causal SNP 2 configuration; Geisinger
Locus Tag SNP			Top FINEMAP SNP						95% Credible Set						95% credible set configurations (pp)
rsID	Chr.	Pos (hg19)	log10bf	dbSNPID	CHR:POShg19	PP	N GWAS	Is Index SNP (Y/N)	POS-START	POS-END	Distance from finemap to indexSNP	LD between the finemapped and topSNP	Distance between 2 finemapped SNPs	#SNPs in CS
rs6712151	2	121143590	73.0404	rs10177102	2:121145352:T:C	1	412081	N	121145352	121145352	-1762	0.944151	6087	2	2:121139265:A:T, 2:121145352:T:C (1)
				rs4241159	2:121139265:A:T	1		N	121139265	121139265	4325
rs804263	8	11630915	229.133	rs17153782	8:11620769:T:C	1	410994	N	11620769	11620769	9546	0.895682	-5864	2	8:11620769:T:C, 8:11626633:T:C (1)
				rs8191513	8:11626633:T:C	1		N	11626633	11626633	4282
rs3945628	9	126535553	83.4091	rs113102148	9:126640510:T:C	0.996631	419314	N	126640510	126640510	-104957	0.941804	-44223	2	9:126640510:T:C, 9:126684733:T:G (0.996631)
				rs28441318	9:126684733:T:G	1		N	126684733	126684733	-149180
Causal SNP 2 configuration; BioVU
Locus Tag SNP			Top FINEMAP SNP						95% Credible Set						top 5 configurations (pp)
rsID	Chr.	Pos (hg19)	log10bf	dbSNPID	CHR:POShg19	PP	N GWAS	Is Index SNP (Y/N)	POS-START	POS-END	distance from finemap to indexSNP	LD between the finemapped and topSNP	Distance between 2 finemapped SNPs	#SNPs in CI
rs6712151	2	121143590	52.8016	rs12616090	2:121126493:T:C	1	412081	N	121126493	121126493	17097	0.0966291	2799	2	2:121126493:T:C (1), 2:121129292:T:C (1)
		121143590	52.3021	rs1437423	2:121129292:T:C	1		N	121129292	121129292	14298	0.00056626
rs804263	8	11630915	106.577	rs1466785	8:11625008:A:G	1	410994	N	11623456	11623456	5907	0.842357	1552	2	8:11625008:A:G (1), 8:11623456:T:C (1)
		11630915	105.544	rs804276	8:11623456:T:C	1		N	11625008	11625008	7459	0.829591
rs3945628	9	126535553	278.698	rs9696009	9:126619233:A:G	1	419314	N	126619233	126619233	-83680	0.947135	88462	2	9:126619233:A:G (1), 9:126707695:A:G (1)
		126535553	255.035	rs138930741	9:126707695:A:G	1		N	126707695	126707695	-172142	0.000444419

## Sheet: ST8 SNPtoGene prioritisation
ST8 SNPtoGene prioritisation approach
Genes at each locus are assigned a score based on: a) The closest gene to the signal were scored 1.5 points; b) eQTL colocalisation. From both SMR-HEIDI and coloc were scored 1.5 points, or 1 if only from one of these. An additional point was given to genes with eQTLs at secondary signals; c) pQTL colocalisation, scored the same as for eQTLs; d) Coding variants, with variants of deleterious or da…
Locus information				Information on gene at locus		SNP	Sources of evidence						Ranking of gene		Other possible genes
Gene	Chr.	Start	End	Gene Rank	Gene Score	GWAS signals	Expression QTL	Protien QTL	Polygenic. Priority Score	Activity-by- Contact Model	Coding Variant	Closest Gene	Gene Percentile	Number of sources of data for Gene	Other high scoring genes
ERBB3	12	56473808	56497291	1	4.95589	rs2271194	Exp-GWAS+	Protein-GWAS+	yes	yes	NA	yes	100	5	NA
YAP1	11	101981177	102104155	2	3.82504	rs7925543	Exp-GWAS+	NA	yes	yes	NA	yes	100	4	NA
MSH6	2	48010220	48034092	3	3.46174	rs78294774	Exp-GWAS-	NA	yes	yes	NA	yes	100	4	NA
ATP1B2	17	7549944	7561089	4	2.97892	rs1641518	Exp-GWAS-	Protein-GWAS-	NA	yes	NA	yes	100	4	NA
LHX2	9	126774046	126795580	5	2.97244	rs10818910,rs3945628	NA	NA	yes	yes	NA	yes	99	3	NA
MAPRE1	20	31407759	31438211	6	2.94022	rs853854	Exp-GWAS+	Protein-GWAS-	NA	yes	NA	yes	99	4	NA
FGFRL1	4	1005413	1020686	7	2.62111	NA	Exp-GWAS+	Protein-GWAS-	NA	NA	NA	NA	99	2	NA
HHAT	1	210501595	210849638	8	2.56335	rs670441	Exp-GWAS-	NA	yes	yes	NA	yes	99	4	NA
MPPED2	11	30406039	30607900	9	2.21487	rs11031005	Exp-GWAS+	NA	yes	yes	NA	NA	98	3	FSHB
FANCC	9	97861335	98079991	10	2.09901	rs2183958	Exp-GWAS+	NA	yes	yes	NA	NA	98	3	NA
IL12RB1	19	18169804	18209626	11	2.08973	NA	Exp-GWAS+	Protein-GWAS+	NA	NA	NA	NA	98	2	GDF15
ID4	6	19837600	19842428	12	2.00238	rs12526762	NA	NA	yes	yes	NA	yes	98	3	NA
PDLIM4	5	131593350	131609147	13	1.98212	rs4705862	Exp-GWAS+	Protein-GWAS-	NA	yes	NA	NA	97	3	IRF1
NEIL2	8	11627218	11644854	14	1.97863	rs804263	Exp-GWAS+	NA	NA	yes	NA	yes	97	3	NA
TP53	17	7571719	7590868	15	1.96869	rs1641518	Exp-GWAS+	NA	yes	yes	NA	NA	97	3	NA
FSHB	11	30252560	30256824	16	1.9675	rs11031005	NA	Protein-GWAS+	NA	yes	NA	yes	97	3	MPPED2
DENND1A	9	126141932	126692417	17	1.76847	rs10818910,rs3945628	Exp-GWAS-	NA	NA	yes	NA	yes	96	3	NA
ZBTB16	11	113930432	114127487	18	1.75656	rs1791800	NA	NA	yes	yes	NA	yes	96	3	NA
GDF15	19	18496967	18499986	19	1.63678	NA	Exp-GWAS+	Protein-GWAS-	NA	NA	NA	NA	96	2	IL12RB1
PTHLH	12	28111016	28125666	20	1.62191	NA	Exp-GWAS+	Protein-GWAS+	NA	NA	NA	NA	96	2	NA
TAPBP	6	33267470	33282164	21	1.62185	NA	Exp-GWAS+	Protein-GWAS-	NA	NA	NA	NA	95	2	ZBTB9
ALDH2	12	112204736	112255336	22	1.57595	NA	Exp-GWAS+	Protein-GWAS+	NA	NA	NA	NA	95	2	NA
DNAJB6	7	157129697	157210133	23	1.5378	NA	Exp-GWAS-	Protein-GWAS-	NA	NA	NA	NA	95	2	NA
FUT10	8	33228341	33330664	24	1.50982	NA	Exp-GWAS+	Protein-GWAS+	NA	NA	NA	NA	95	2	NA
ZFP36L2	2	43449540	43453745	25	1.50648	rs7589428	Exp-GWAS+	NA	yes	NA	yes	NA	94	3	NA
IRF1	5	131817300	131826465	26	1.4906	rs4705862	Exp-GWAS-	NA	yes	yes	NA	NA	94	3	LEAP2,PDLIM4
SUOX	12	56391059	56399309	27	1.47537	rs2271194	Exp-GWAS+	NA	NA	yes	NA	NA	94	2	IKZF4
IKZF4	12	56401287	56432219	28	1.44637	rs2271194	Exp-GWAS-	NA	NA	yes	NA	NA	94	2	STAT2,SUOX
ZNF501	3	44771097	44778575	29	1.39777	rs12488257	Exp-GWAS+	NA	yes	yes	NA	NA	93	3	TCAIM
TCAIM	3	44379620	44450940	30	1.31614	rs12488257	Exp-GWAS+	NA	NA	yes	NA	yes	93	3	ZNF501
CHEK2	22	29083730	29137822	31	1.23896	rs17880096	Exp-GWAS-	NA	NA	yes	NA	yes	93	3	NA
ZBTB9	6	33422352	33425321	32	1.13684	NA	Exp-GWAS+	NA	NA	NA	NA	NA	93	1	CUTA,HSD17B8,TAPBP
MPV17L2	19	18304027	18307758	33	1.13587	NA	Exp-GWAS-	NA	NA	NA	NA	NA	92	1	ELL,JUND,MAST3,PDE4C,SSBP4
BMP4	14	54416453	54423609	34	1.13149	NA	Exp-GWAS-	NA	NA	NA	NA	NA	92	1	NA
FRS3	6	41737913	41747638	35	1.12821	NA	Exp-GWAS-	NA	NA	NA	NA	NA	92	1	CCND3,PRICKLE4
SSBP4	19	18530207	18545372	36	1.12125	NA	Exp-GWAS+	NA	NA	NA	NA	NA	92	1	ELL,IFI30,JUND,LRRC25,MAST3,MPV17L2,PDE4C,UBA52
C4B	6	31982571	32003195	37	1.11427	NA	Exp-GWAS+	NA	NA	NA	NA	NA	91	1	AIF1,ATP6V1G2,CYP21A1P,DDAH2,HSPA1B,LST1,LTA,LY6G5B,LY6G5C,NCR3,NFKBIL1,PBX2,PRRT1,SKIV2L,TNF,TNXA,VWA7
PDE4C	19	18318770	18359010	38	1.08919	NA	Exp-GWAS+	NA	NA	NA	NA	NA	91	1	ELL,IFI30,JUND,LRRC25,LSM4,MAST3,MPV17L2,SSBP4,UBA52
MAST3	19	18208587	18262497	39	1.07171	NA	Exp-GWAS+	NA	NA	NA	NA	NA	91	1	ELL,IFI30,JUND,LRRC25,LSM4,MPV17L2,PDE4C,SSBP4,UBA52
ELL	19	18553472	18632880	40	1.03911	NA	Exp-GWAS-	NA	NA	NA	yes	NA	91	2	IFI30,JUND,LRRC25,LSM4,MAST3,MPV17L2,PDE4C,SSBP4,UBA52
PCCB	3	135969166	136049013	41	1.03855	NA	Exp-GWAS-	NA	NA	NA	NA	NA	90	1	NA
LEAP2	5	132209359	132210738	42	1.00055	rs4705862	Exp-GWAS-	NA	NA	yes	NA	NA	90	2	IRF1,RAD50
ESR2	14	64693424	64805331	43	0.997562	NA	Exp-GWAS+	NA	NA	NA	NA	NA	90	1	ZBTB25
CCND3	6	41902670	42016632	44	0.994935	NA	Exp-GWAS+	NA	NA	NA	NA	NA	90	1	FRS3,MED20,PRICKLE4,USP49
SAT2	17	7529551	7531194	45	0.991072	rs1641518	Exp-GWAS+	Protein-GWAS-	NA	yes	NA	NA	89	3	NA
SERTAD4	1	210406140	210419976	46	0.990651	rs670441	Exp-GWAS-	NA	NA	yes	NA	NA	89	2	TRAF3IP3
STAT2	12	56735380	56753891	47	0.962247	rs2271194	Exp-GWAS-	NA	NA	yes	NA	NA	89	2	IKZF4
RAD50	5	131892668	131982041	48	0.888048	rs4705862	Exp-GWAS+	NA	NA	yes	NA	NA	89	2	LEAP2,SLC22A5
NEK6	9	127019884	127114721	49	0.851032	rs10818910,rs3945628	Exp-GWAS+	NA	NA	NA	NA	NA	88	1	NA
TBXAS1	7	139478040	139720121	50	0.83113	NA	Exp-GWAS+	NA	NA	NA	NA	NA	88	1	KDM7A,PARP12
KIF15	3	44803285	44894748	51	0.79039	rs12488257	Exp-GWAS+	NA	NA	yes	NA	NA	88	2	CLEC3B,ZDHHC3,ZNF197,ZNF445,ZNF852
FSHR	2	49189295	49381654	52	0.732476	rs2349415	NA	NA	yes	NA	NA	yes	88	2	NA
TMEM190	19	55888193	55889614	53	0.638823	NA	NA	Protein-GWAS+	NA	NA	NA	NA	87	1	BRSK1,PPP6R1,TMEM86B
LY6G5B	6	31638727	31640227	54	0.638722	NA	Exp-GWAS+	NA	NA	NA	NA	NA	87	1	AIF1,ATP6V1G2,C2,C4B,CYP21A1P,DDAH2,HCG27,HLA-B,HLA-C,HSPA1B,LST1,LTA,LY6G5C,MICA,MICB,NCR3,NFKBIL1,PRRT1,PSORS1C3,SKIV2L,TNF,TNXA,VWA7
PSORS1C2	6	31105310	31106843	55	0.638679	NA	Exp-GWAS-	NA	NA	NA	NA	NA	87	1	AIF1,ATP6V1G2,CCHCR1,DDR1,HCG22,HCG27,HLA-B,HLA-C,LST1,LTA,MICA,MICB,NCR3,NFKBIL1,POU5F1,PSORS1C1,PSORS1C3,TCF19,TNF,VARS2
CUTA	6	33384318	33386065	56	0.638406	NA	Exp-GWAS+	NA	NA	NA	NA	NA	87	1	BAK1,HLA-DOA,HLA-DPB1,HLA-DPB2,HSD17B8,ITPR3,MLN,RGL2,RPS18,VPS52,ZBTB22,ZBTB9
AIF1	6	31583010	31584792	57	0.638361	NA	NA	Protein-GWAS+	NA	NA	NA	NA	86	1	ATP6V1G2,C2,C4B,CCHCR1,CYP21A1P,DDAH2,HCG27,HLA-B,HLA-C,HSPA1B,LST1,LTA,LY6G5B,LY6G5C,MICA,MICB,NCR3,NFKBIL1,POU5F1,PSORS1C2,PSORS1C3,SKIV2L,TCF19,TNF,TNXA,VWA7
JUND	19	18390503	18392432	58	0.638173	NA	Exp-GWAS-	NA	NA	NA	NA	NA	86	1	ELL,IFI30,LRRC25,LSM4,MAST3,MPV17L2,PDE4C,SSBP4,UBA52
TMEM86B	19	55738005	55740131	59	0.637921	NA	Exp-GWAS-	NA	NA	NA	NA	NA	86	1	BRSK1,PPP6R1,TMEM190
HSD17B8	6	33172431	33174608	60	0.637856	NA	Exp-GWAS+	NA	NA	NA	NA	NA	86	1	BAK1,CUTA,HLA-DOA,HLA-DOB,HLA-DPB1,HLA-DPB2,ITPR3,RGL2,RPS18,VPS52,ZBTB22,ZBTB9
LTA	6	31539875	31542101	61	0.637793	NA	Exp-GWAS+	NA	NA	NA	NA	NA	85	1	AIF1,ATP6V1G2,C2,C4B,CCHCR1,CYP21A1P,DDAH2,HCG27,HLA-B,HLA-C,HSPA1B,LST1,LY6G5B,LY6G5C,MICA,MICB,NCR3,NFKBIL1,POU5F1,PSORS1C1,PSORS1C2,PSORS1C3,SKIV2L,TCF19,TNF,TNXA,VWA7
ATP6V1G2	6	31512220	31514519	62	0.6377	NA	Exp-GWAS-	NA	NA	NA	NA	NA	85	1	AIF1,C2,C4B,CCHCR1,CYP21A1P,DDAH2,HCG22,HCG27,HLA-B,HLA-C,HSPA1B,LST1,LTA,LY6G5B,LY6G5C,MICA,MICB,NCR3,NFKBIL1,POU5F1,PSORS1C1,PSORS1C2,PSORS1C3,SKIV2L,TCF19,TNF,TNXA,VWA7
HSPA1B	6	31795514	31798031	63	0.637421	NA	Exp-GWAS+	NA	NA	NA	NA	NA	85	1	AIF1,ATP6V1G2,C2,C4B,CYP21A1P,DDAH2,HLA-B,LST1,LTA,LY6G5B,LY6G5C,MICA,MICB,NCR3,NFKBIL1,NOTCH4,PBX2,PRRT1,SKIV2L,TNF,TNXA,VWA7
LST1	6	31554053	31556686	64	0.637273	NA	Exp-GWAS+	NA	NA	NA	NA	NA	85	1	AIF1,ATP6V1G2,C2,C4B,CCHCR1,CYP21A1P,DDAH2,HCG27,HLA-B,HLA-C,HSPA1B,LTA,LY6G5B,LY6G5C,MICA,MICB,NCR3,NFKBIL1,POU5F1,PSORS1C1,PSORS1C2,PSORS1C3,SKIV2L,TCF19,TNF,TNXA,VWA7
TNF	6	31543341	31546113	65	0.637095	NA	Exp-GWAS+	NA	NA	NA	NA	NA	84	1	AIF1,ATP6V1G2,C2,C4B,CCHCR1,CYP21A1P,DDAH2,HCG27,HLA-B,HLA-C,HSPA1B,LST1,LTA,LY6G5B,LY6G5C,MICA,MICB,NCR3,NFKBIL1,POU5F1,PSORS1C1,PSORS1C2,PSORS1C3,SKIV2L,TCF19,TNXA,VWA7
DDAH2	6	31694816	31698040	66	0.636517	NA	Exp-GWAS+	NA	NA	NA	NA	NA	84	1	AIF1,ATP6V1G2,C2,C4B,CYP21A1P,HLA-B,HLA-C,HSPA1B,LST1,LTA,LY6G5B,LY6G5C,MICA,MICB,NCR3,NFKBIL1,NOTCH4,PBX2,PRRT1,SKIV2L,TNF,TNXA,VWA7
CYP21A1P	6	31973412	31976686	67	0.636454	NA	Exp-GWAS-	NA	NA	NA	NA	NA	84	1	AIF1,ATP6V1G2,C2,C4B,DDAH2,HSPA1B,LST1,LTA,LY6G5B,LY6G5C,NCR3,NFKBIL1,NOTCH4,PBX2,PRRT1,SKIV2L,TNF,TNXA,VWA7
HLA-B	6	31321651	31324956	68	0.636414	NA	Exp-GWAS+	NA	NA	NA	NA	NA	84	1	AIF1,ATP6V1G2,CCHCR1,DDAH2,DDR1,HCG22,HCG27,HLA-C,HSPA1B,LST1,LTA,LY6G5B,LY6G5C,MICA,MICB,NCR3,NFKBIL1,POU5F1,PSORS1C1,PSORS1C2,PSORS1C3,TCF19,TNF,VARS2,VWA7
HLA-C	6	31236525	31239869	69	0.636364	NA	Exp-GWAS+	NA	NA	NA	NA	NA	83	1	AIF1,ATP6V1G2,CCHCR1,DDAH2,DDR1,HCG22,HCG27,HLA-B,LST1,LTA,LY6G5B,LY6G5C,MICA,MICB,NCR3,NFKBIL1,POU5F1,PSORS1C1,PSORS1C2,PSORS1C3,TCF19,TNF,VARS2
FAM90A25P	8	12272029	12275541	70	0.636149	NA	Exp-GWAS+	NA	NA	NA	NA	NA	83	1	FAM86B2
ZBTB22	6	33282181	33285719	71	0.636116	NA	Exp-GWAS+	NA	NA	NA	NA	NA	83	1	BAK1,CUTA,HLA-DOA,HLA-DPB1,HLA-DPB2,HSD17B8,ITPR3,MLN,RGL2,RPS18,VPS52
LY6G5C	6	31644460	31648150	72	0.635922	NA	Exp-GWAS+	NA	NA	NA	NA	NA	83	1	AIF1,ATP6V1G2,C2,C4B,CYP21A1P,DDAH2,HCG27,HLA-B,HLA-C,HSPA1B,LST1,LTA,LY6G5B,MICA,MICB,NCR3,NFKBIL1,PRRT1,SKIV2L,TNF,TNXA,VWA7
NCR3	6	31556671	31560783	73	0.635382	NA	NA	Protein-GWAS+	NA	NA	NA	NA	82	1	AIF1,ATP6V1G2,C2,C4B,CCHCR1,CYP21A1P,DDAH2,HCG27,HLA-B,HLA-C,HSPA1B,LST1,LTA,LY6G5B,LY6G5C,MICA,MICB,NFKBIL1,POU5F1,PSORS1C1,PSORS1C2,PSORS1C3,SKIV2L,TCF19,TNF,TNXA,VWA7
HLA-DOB	6	32780539	32784779	74	0.635218	NA	Exp-GWAS+	NA	NA	NA	NA	NA	82	1	HLA-DOA,HLA-DPB1,HLA-DPB2,HSD17B8,RGL2,RPS18,VPS52
IFI30	19	18284622	18288927	75	0.635135	NA	Exp-GWAS-	NA	NA	NA	NA	NA	82	1	ELL,JUND,LRRC25,LSM4,MAST3,PDE4C,SSBP4,UBA52
RPS18	6	33239851	33244288	76	0.634967	NA	Exp-GWAS+	NA	NA	NA	NA	NA	82	1	BAK1,CUTA,HLA-DOA,HLA-DOB,HLA-DPB1,HLA-DPB2,HSD17B8,ITPR3,RGL2,VPS52,ZBTB22
TNXA	6	31976196	31980800	77	0.634753	NA	Exp-GWAS-	NA	NA	NA	NA	NA	81	1	AIF1,ATP6V1G2,C2,C4B,CYP21A1P,DDAH2,HSPA1B,LST1,LTA,LY6G5B,LY6G5C,NCR3,NFKBIL1,NOTCH4,PBX2,PRRT1,SKIV2L,TNF,VWA7
PRRT1	6	32116135	32120860	78	0.634598	NA	Exp-GWAS-	NA	NA	NA	NA	NA	81	1	C2,C4B,CYP21A1P,DDAH2,HSPA1B,LY6G5B,LY6G5C,NOTCH4,PBX2,SKIV2L,TNXA,VWA7
LAMTOR4	7	99746540	99751826	79	0.633881	NA	Exp-GWAS+	NA	NA	NA	NA	NA	81	1	AP4M1,CNPY4
HLA-DOA	6	32971958	32977368	80	0.633723	NA	Exp-GWAS-	NA	NA	NA	NA	NA	81	1	CUTA,HLA-DOB,HLA-DPB1,HLA-DPB2,HSD17B8,RGL2,RPS18,VPS52,ZBTB22
PBX2	6	32152509	32157979	81	0.633646	NA	Exp-GWAS-	NA	NA	NA	NA	NA	80	1	C2,C4B,CYP21A1P,DDAH2,HSPA1B,NOTCH4,PRRT1,SKIV2L,TNXA,VWA7
CALHM2	10	105206542	105212127	82	0.633499	NA	Exp-GWAS+	NA	NA	NA	NA	NA	80	1	NA
TCF19	6	31126365	31131992	83	0.633445	NA	Exp-GWAS-	NA	NA	NA	NA	NA	80	1	AIF1,ATP6V1G2,CCHCR1,DDR1,HCG22,HCG27,HLA-B,HLA-C,LST1,LTA,MICA,MICB,NCR3,NFKBIL1,POU5F1,PSORS1C1,PSORS1C2,PSORS1C3,TNF,VARS2
UBA52	19	18682539	18688270	84	0.633312	NA	Exp-GWAS+	NA	NA	NA	NA	NA	80	1	ELL,IFI30,JUND,LRRC25,LSM4,MAST3,PDE4C,SSBP4
TIMP4	3	12194567	12200412	85	0.633166	NA	NA	Protein-GWAS-	NA	NA	NA	NA	79	1	PPARG,SYN2,TSEN2
CNPY4	7	99717256	99723131	86	0.633128	NA	Exp-GWAS-	NA	NA	NA	NA	NA	79	1	AP4M1,LAMTOR4
UTS2	1	7907671	7913551	87	0.633122	NA	Exp-GWAS+	NA	NA	NA	NA	NA	79	1	PER3,TNFRSF9,VAMP3
CDKN2C	1	51434366	51440306	88	0.633045	NA	Exp-GWAS+	NA	NA	NA	NA	NA	79	1	NA
ABHD14B	3	52002525	52008646	89	0.632814	NA	Exp-GWAS+	NA	NA	NA	NA	NA	78	1	GRM2
HCG27	6	31165536	31171745	90	0.632701	NA	Exp-GWAS-	NA	NA	NA	NA	NA	78	1	AIF1,ATP6V1G2,CCHCR1,DDR1,HCG22,HLA-B,HLA-C,LST1,LTA,LY6G5B,LY6G5C,MICA,MICB,NCR3,NFKBIL1,POU5F1,PSORS1C1,PSORS1C2,PSORS1C3,TCF19,TNF,VARS2
HINT1	5	130494719	130500949	91	0.632674	NA	Exp-GWAS+	NA	NA	NA	NA	NA	78	1	CDC42SE2,RAPGEF6
POU5F1	6	31132113	31138459	92	0.632526	NA	Exp-GWAS-	NA	NA	NA	NA	NA	78	1	AIF1,ATP6V1G2,CCHCR1,DDR1,HCG22,HCG27,HLA-B,HLA-C,LST1,LTA,MICA,MICB,NCR3,NFKBIL1,PSORS1C1,PSORS1C2,PSORS1C3,TCF19,TNF,VARS2
HCG22	6	31021226	31027667	93	0.632404	NA	Exp-GWAS+	NA	NA	NA	NA	NA	77	1	ATP6V1G2,CCHCR1,DDR1,HCG27,HLA-B,HLA-C,MICA,MICB,NFKBIL1,POU5F1,PSORS1C1,PSORS1C2,PSORS1C3,TCF19,VARS2
LRRC25	19	18501946	18508432	94	0.632347	NA	Exp-GWAS+	NA	NA	NA	NA	NA	77	1	ELL,IFI30,JUND,LSM4,MAST3,PDE4C,SSBP4,UBA52
PRICKLE4	6	41748519	41755190	95	0.63211	NA	Exp-GWAS+	NA	NA	NA	NA	NA	77	1	CCND3,FRS3,MED20,USP49
AP4M1	7	99699265	99706662	96	0.631182	NA	Exp-GWAS+	NA	NA	NA	NA	NA	77	1	CNPY4,LAMTOR4
BAK1	6	33540328	33548053	97	0.630763	NA	Exp-GWAS-	NA	NA	NA	NA	NA	76	1	CUTA,HLA-DPB1,HLA-DPB2,HSD17B8,ITPR3,MLN,RGL2,RPS18,VPS52,ZBTB22
RGL2	6	33259430	33267165	98	0.63075	NA	Exp-GWAS-	NA	NA	NA	NA	NA	76	1	BAK1,CUTA,HLA-DOA,HLA-DOB,HLA-DPB1,HLA-DPB2,HSD17B8,ITPR3,RPS18,VPS52,ZBTB22
MLIP-IT1	6	53863687	53871950	99	0.630075	NA	Exp-GWAS-	NA	NA	NA	NA	NA	76	1	LRRC1
MLN	6	33762449	33771780	100	0.628709	NA	NA	Protein-GWAS-	NA	NA	NA	NA	76	1	BAK1,CUTA,ITPR3,ZBTB22
CLEC3B	3	45067794	45077563	101	0.628149	NA	NA	Protein-GWAS-	NA	NA	NA	NA	75	1	KIF15,ZDHHC3,ZNF197
VAMP3	1	7831355	7841492	102	0.627679	NA	Exp-GWAS-	NA	NA	NA	NA	NA	75	1	PER3,TNFRSF9,UTS2
SKIV2L	6	31926951	31937528	103	0.627116	NA	Exp-GWAS-	NA	NA	NA	NA	NA	75	1	AIF1,ATP6V1G2,C2,C4B,CYP21A1P,DDAH2,HSPA1B,LST1,LTA,LY6G5B,LY6G5C,MICB,NCR3,NFKBIL1,NOTCH4,PBX2,PRRT1,TNF,TNXA,VWA7
MYCBP	1	39328161	39339050	104	0.626717	NA	Exp-GWAS-	NA	NA	NA	NA	NA	75	1	RHBDL2
FAM86B2	8	12282909	12293915	105	0.626568	NA	Exp-GWAS+	NA	NA	NA	NA	NA	74	1	FAM90A25P
GRM2	3	51741083	51752629	106	0.625877	NA	Exp-GWAS+	NA	NA	NA	NA	NA	74	1	ABHD14B
VWA7	6	31733366	31745105	107	0.625631	NA	Exp-GWAS+	NA	NA	NA	NA	NA	74	1	AIF1,ATP6V1G2,C2,C4B,CYP21A1P,DDAH2,HLA-B,HLA-C,HSPA1B,LST1,LTA,LY6G5B,LY6G5C,MICA,MICB,NCR3,NFKBIL1,NOTCH4,PBX2,PRRT1,SKIV2L,TNF,TNXA
NFKBIL1	6	31514627	31526606	108	0.625324	NA	Exp-GWAS+	NA	NA	NA	NA	NA	74	1	AIF1,ATP6V1G2,C2,C4B,CCHCR1,CYP21A1P,DDAH2,HCG22,HCG27,HLA-B,HLA-C,HSPA1B,LST1,LTA,LY6G5B,LY6G5C,MICA,MICB,NCR3,POU5F1,PSORS1C1,PSORS1C2,PSORS1C3,SKIV2L,TCF19,TNF,TNXA,VWA7
VARS2	6	30881984	30894236	109	0.624975	NA	Exp-GWAS-	NA	NA	NA	NA	NA	73	1	CCHCR1,DDR1,HCG22,HCG27,HLA-B,HLA-C,MICA,POU5F1,PSORS1C1,PSORS1C2,PSORS1C3,TCF19
PSORS1C3	6	31141511	31154094	110	0.624552	NA	Exp-GWAS-	NA	NA	NA	NA	NA	73	1	AIF1,ATP6V1G2,CCHCR1,DDR1,HCG22,HCG27,HLA-B,HLA-C,LST1,LTA,LY6G5B,LY6G5C,MICA,MICB,NCR3,NFKBIL1,POU5F1,PSORS1C1,PSORS1C2,TCF19,TNF,VARS2
LRRC32	11	76368567	76381791	111	0.623732	NA	Exp-GWAS-	NA	NA	NA	NA	NA	73	1	NA
HLA-DPB1	6	33043766	33057473	112	0.623115	NA	Exp-GWAS-	NA	NA	NA	NA	NA	73	1	BAK1,CUTA,HLA-DOA,HLA-DOB,HLA-DPB2,HSD17B8,RGL2,RPS18,VPS52,ZBTB22
MICA	6	31368487	31383092	113	0.621966	NA	Exp-GWAS+	NA	NA	NA	NA	NA	72	1	AIF1,ATP6V1G2,CCHCR1,DDAH2,HCG22,HCG27,HLA-B,HLA-C,HSPA1B,LST1,LTA,LY6G5B,LY6G5C,MICB,NCR3,NFKBIL1,POU5F1,PSORS1C1,PSORS1C2,PSORS1C3,TCF19,TNF,VARS2,VWA7
FAM98A	2	33808727	33824429	114	0.620564	NA	Exp-GWAS+	NA	NA	NA	NA	NA	72	1	RASGRP3
CCHCR1	6	31110215	31125974	115	0.620491	NA	Exp-GWAS-	NA	NA	NA	NA	NA	72	1	AIF1,ATP6V1G2,DDR1,HCG22,HCG27,HLA-B,HLA-C,LST1,LTA,MICA,MICB,NCR3,NFKBIL1,POU5F1,PSORS1C1,PSORS1C2,PSORS1C3,TCF19,TNF,VARS2
MED20	6	41873091	41888877	116	0.620456	NA	Exp-GWAS-	NA	NA	NA	NA	NA	72	1	CCND3,PRICKLE4,USP49
ZBTB26	9	125677844	125693791	117	0.620251	NA	Exp-GWAS+	NA	NA	NA	NA	NA	71	1	NA
MAK16	8	33342699	33358780	118	0.620079	NA	Exp-GWAS+	NA	NA	NA	NA	NA	71	1	NA
MICB	6	31462657	31478901	119	0.619871	NA	NA	Protein-GWAS-	NA	NA	NA	NA	71	1	AIF1,ATP6V1G2,C2,CCHCR1,CYP21A1P,DDAH2,HCG22,HCG27,HLA-B,HLA-C,HSPA1B,LST1,LTA,LY6G5B,LY6G5C,MICA,NCR3,NFKBIL1,POU5F1,PSORS1C1,PSORS1C2,PSORS1C3,SKIV2L,TCF19,TNF,VWA7
HLA-DPB2	6	33080292	33096890	120	0.619418	NA	Exp-GWAS+	NA	NA	NA	NA	NA	71	1	BAK1,CUTA,HLA-DOA,HLA-DOB,HLA-DPB1,HSD17B8,RGL2,RPS18,VPS52,ZBTB22
LSM4	19	18417045	18433886	121	0.619108	NA	Exp-GWAS-	NA	NA	NA	NA	NA	70	1	ELL,IFI30,JUND,LRRC25,MAST3,PDE4C,UBA52
DDR1	6	30850389	30867933	122	0.618209	NA	Exp-GWAS-	NA	NA	NA	NA	NA	70	1	CCHCR1,HCG22,HCG27,HLA-B,HLA-C,POU5F1,PSORS1C1,PSORS1C2,PSORS1C3,TCF19,VARS2
IDUA	4	980784	998345	123	0.618187	NA	NA	Protein-GWAS-	NA	NA	NA	NA	70	1	CTBP1,PCGF3
CHURC1	14	65381078	65402086	124	0.61378	NA	Exp-GWAS+	NA	NA	NA	NA	NA	70	1	ZBTB25
VPS52	6	33218048	33239742	125	0.612903	NA	Exp-GWAS+	NA	NA	NA	NA	NA	69	1	BAK1,CUTA,HLA-DOA,HLA-DOB,HLA-DPB1,HLA-DPB2,HSD17B8,ITPR3,RGL2,RPS18,ZBTB22
WBP4	13	41635644	41658142	126	0.611875	NA	Exp-GWAS-	NA	NA	NA	NA	NA	69	1	MRPS31,SLC25A15
ZNF800	7	127010096	127032762	127	0.61166	NA	Exp-GWAS-	NA	NA	NA	NA	NA	69	1	NA
SLC25A15	13	41363746	41386596	128	0.611425	NA	Exp-GWAS+	NA	NA	NA	NA	NA	69	1	MRPS31,WBP4
TNFRSF9	1	7975930	8000899	129	0.608716	NA	Exp-GWAS-	NA	NA	NA	NA	NA	68	1	PER3,UTS2,VAMP3
PSORS1C1	6	31082576	31107869	130	0.608301	NA	Exp-GWAS-	NA	NA	NA	NA	NA	68	1	AIF1,ATP6V1G2,CCHCR1,DDR1,HCG22,HCG27,HLA-B,HLA-C,LST1,LTA,MICA,MICB,NCR3,NFKBIL1,POU5F1,PSORS1C2,PSORS1C3,TCF19,TNF,VARS2
TRAF3IP3	1	209929397	209955655	131	0.607068	NA	Exp-GWAS-	NA	NA	NA	NA	NA	68	1	SERTAD4
PRRG4	11	32851472	32879666	132	0.604592	NA	Exp-GWAS+	NA	NA	NA	NA	NA	68	1	NA
BRSK1	19	55795364	55823930	133	0.604117	NA	Exp-GWAS+	NA	NA	NA	NA	NA	67	1	PPP6R1,TMEM190,TMEM86B
SFXN2	10	104474392	104503249	134	0.603745	NA	Exp-GWAS+	NA	NA	NA	NA	NA	67	1	NA
NOTCH4	6	32162619	32191844	135	0.603274	NA	Exp-GWAS+	NA	NA	NA	NA	NA	67	1	C2,CYP21A1P,DDAH2,HSPA1B,PBX2,PRRT1,SKIV2L,TNXA,VWA7
PPP6R1	19	55741146	55770385	136	0.603256	NA	Exp-GWAS-	NA	NA	NA	NA	NA	67	1	BRSK1,TMEM190,TMEM86B
AXIN2	17	63524680	63557766	137	0.598338	NA	Exp-GWAS+	NA	NA	NA	NA	NA	66	1	NA
JAG1	20	10618331	10654647	138	0.594208	NA	Exp-GWAS-	NA	NA	NA	NA	NA	66	1	NA
SLC35G2	3	136537860	136574734	139	0.593495	NA	Exp-GWAS+	NA	NA	NA	NA	NA	66	1	IL20RB,NCK1
CTBP1	4	1205232	1242918	140	0.592456	NA	Exp-GWAS+	NA	NA	NA	NA	NA	66	1	IDUA
PARP12	7	139723548	139762751	141	0.590517	NA	Exp-GWAS-	NA	NA	NA	NA	NA	65	1	KDM7A,TBXAS1
HEATR3	16	50099880	50141183	142	0.587832	NA	Exp-GWAS-	NA	NA	NA	NA	NA	65	1	NA
MRPS31	13	41303263	41345326	143	0.58686	NA	Exp-GWAS+	NA	NA	NA	NA	NA	65	1	SLC25A15,WBP4
PRPSAP1	17	74305558	74349997	144	0.583823	NA	NA	Protein-GWAS+	NA	NA	NA	NA	65	1	NA
C2	6	31865559	31913449	145	0.57941	NA	NA	Protein-GWAS-	NA	NA	NA	NA	64	1	AIF1,ATP6V1G2,CYP21A1P,DDAH2,HSPA1B,LST1,LTA,LY6G5B,LY6G5C,MICA,MICB,NCR3,NFKBIL1,NOTCH4,PBX2,PRRT1,SKIV2L,TNF,TNXA,VWA7
ASCC2	22	30184599	30234263	146	0.577142	NA	Exp-GWAS-	NA	NA	NA	NA	NA	64	1	NA
IL20RB	3	136676824	136729927	147	0.572745	NA	Exp-GWAS-	NA	NA	NA	NA	NA	64	1	NCK1,SLC35G2
TRAPPC11	4	184580419	184634747	148	0.571179	NA	Exp-GWAS-	NA	NA	NA	NA	NA	64	1	NA
TSEN2	3	12525978	12581123	149	0.570134	NA	Exp-GWAS+	NA	NA	NA	NA	NA	63	1	PPARG,SYN2,TIMP4
RHBDL2	1	39351478	39407502	150	0.569011	NA	Exp-GWAS-	NA	NA	NA	NA	NA	63	1	MYCBP
ZBTB25	14	64915823	64971931	151	0.568903	NA	Exp-GWAS+	NA	NA	NA	NA	NA	63	1	CHURC1,ESR2
ANXA3	4	79472923	79531601	152	0.565617	NA	Exp-GWAS-	NA	NA	NA	NA	NA	63	1	NA
ZDHHC3	3	44956752	45017666	153	0.562759	NA	Exp-GWAS-	NA	NA	NA	NA	NA	62	1	CLEC3B,KIF15,ZNF197,ZNF445,ZNF852
PER3	1	7844246	7905237	154	0.56266	NA	Exp-GWAS+	NA	NA	NA	NA	NA	62	1	TNFRSF9,UTS2,VAMP3
FOXN2	2	48541820	48606434	155	0.558028	NA	Exp-GWAS-	NA	NA	NA	NA	NA	62	1	NA
PCGF3	4	699620	764768	156	0.557345	NA	Exp-GWAS+	NA	NA	NA	NA	NA	62	1	CTBP1,IDUA
PITPNB	22	28247656	28315294	157	0.554162	NA	Exp-GWAS-	NA	NA	NA	NA	NA	61	1	MN1
FAM171B	2	187558786	187630686	158	0.548713	NA	Exp-GWAS-	NA	NA	NA	NA	NA	61	1	NA
PTCH1	9	98205261	98279339	159	0.545928	NA	Exp-GWAS-	NA	NA	NA	NA	NA	61	1	NA
ITPR3	6	33589098	33664339	160	0.544441	NA	Exp-GWAS+	NA	NA	NA	NA	NA	61	1	BAK1,CUTA,HSD17B8,MLN,RGL2,RPS18,VPS52,ZBTB22
TRIOBP	22	38093054	38172563	161	0.538984	NA	Exp-GWAS+	NA	NA	NA	NA	NA	60	1	NA
NACC2	9	138898382	138987135	162	0.527165	NA	Exp-GWAS+	NA	NA	NA	NA	NA	60	1	NA
NCK1	3	136581049	136670448	163	0.526339	NA	Exp-GWAS-	NA	NA	NA	NA	NA	60	1	IL20RB,SLC35G2
TFPI	2	188328956	188419162	164	0.525308	NA	Exp-GWAS-	NA	NA	NA	NA	NA	60	1	CALCRL
KDM7A	7	139784545	139876783	165	0.52271	NA	Exp-GWAS-	NA	NA	NA	NA	NA	59	1	PARP12,TBXAS1
USP49	6	41765382	41863113	166	0.515687	NA	Exp-GWAS+	NA	NA	NA	NA	NA	59	1	CCND3,MED20,PRICKLE4
CALCRL	2	188206690	188312979	167	0.504745	NA	Exp-GWAS+	NA	NA	NA	NA	NA	59	1	TFPI
NIN	14	51186480	51297839	168	0.498263	NA	Exp-GWAS+	NA	NA	NA	NA	NA	59	1	NA
PIAS2	18	44383180	44497470	169	0.494515	NA	Exp-GWAS-	NA	NA	NA	NA	NA	58	1	NA
LOC100288123	19	1822087	1824544	170	0.489776	rs732310	NA	NA	NA	yes	NA	yes	58	2	MBD3,REXO1
RASGRP3	2	33661414	33789798	171	0.476496	NA	Exp-GWAS-	NA	NA	NA	NA	NA	58	1	FAM98A
LRRC1	6	53659802	53788923	172	0.475553	NA	Exp-GWAS+	NA	NA	NA	NA	NA	58	1	MLIP-IT1
CDC42SE2	5	130599701	130730383	173	0.473558	NA	Exp-GWAS-	NA	NA	NA	NA	NA	57	1	HINT1,RAPGEF6
CCDC88A	2	55514977	55646992	174	0.471853	NA	Exp-GWAS-	NA	NA	NA	NA	NA	57	1	NA
SLC22A5	5	131705400	131731306	175	0.469193	rs4705862	Exp-GWAS+	NA	NA	yes	NA	NA	57	2	RAD50
MBD3	19	1573594	1592864	176	0.46828	rs732310	NA	NA	yes	yes	NA	NA	57	2	LOC100288123,REXO1
KRR1	12	75884642	75905389	177	0.465563	rs1824982	NA	NA	NA	yes	NA	yes	56	2	NA
RAB5B	12	56367696	56390467	178	0.4568	rs2271194	Exp-GWAS-	NA	NA	yes	NA	NA	56	2	NA
PPARG	3	12328983	12475855	179	0.452858	NA	Exp-GWAS-	NA	NA	NA	NA	NA	56	1	SYN2,TIMP4,TSEN2
REXO1	19	1815246	1848482	180	0.450424	rs732310	NA	NA	NA	yes	NA	yes	56	2	LOC100288123,MBD3
MAFTRR	16	79755208	79804429	181	0.435741	rs12149203	NA	NA	NA	yes	NA	yes	55	2	NA
RBL2	16	53468382	53525560	182	0.428605	rs8047587	NA	NA	yes	yes	NA	NA	55	2	NA
COMMD7	20	31290492	31331814	183	0.426322	rs853854	Exp-GWAS+	NA	NA	yes	NA	NA	55	2	DNMT3B
OSBPL9	1	52082763	52254891	184	0.420567	NA	Exp-GWAS-	NA	NA	NA	NA	NA	55	1	NA
DNMT3B	20	31350190	31397162	185	0.419098	rs853854	Exp-GWAS+	NA	NA	yes	NA	NA	54	2	COMMD7
CDH11	16	64977655	65155966	186	0.412662	NA	Exp-GWAS-	NA	NA	NA	NA	NA	54	1	NA
SYN2	3	12045861	12233532	187	0.400695	NA	Exp-GWAS-	NA	NA	NA	NA	NA	54	1	PPARG,TIMP4,TSEN2
ZNF852	3	44540228	44552109	188	0.392138	rs12488257	Exp-GWAS+	NA	NA	yes	NA	NA	54	2	KIF15,ZDHHC3,ZNF197,ZNF445
ZNF789	7	99070512	99085228	189	0.37977	rs148982377	NA	NA	NA	yes	NA	yes	53	2	CPSF4
ZNF197	3	44666527	44689963	190	0.377365	rs12488257	Exp-GWAS+	NA	NA	yes	NA	NA	53	2	CLEC3B,KIF15,ZDHHC3,ZNF445,ZNF852
CPSF4	7	99036562	99055000	191	0.375011	rs148982377	NA	NA	yes	yes	NA	NA	53	2	ZNF789
RAPGEF6	5	130759613	130970922	192	0.370473	NA	Exp-GWAS+	NA	NA	NA	NA	NA	53	1	CDC42SE2,HINT1
ZNF445	3	44473196	44519162	193	0.348559	rs12488257	Exp-GWAS+	NA	NA	yes	NA	NA	52	2	KIF15,ZDHHC3,ZNF197,ZNF852
PRSS23	11	86511583	86663952	194	0.304818	rs4944653	NA	NA	yes	yes	NA	NA	52	2	NA
XKR6	8	10753554	11059342	195	0.249678	NA	Exp-GWAS-	NA	NA	NA	NA	NA	52	1	NA
CCDC91	12	28343388	28703099	196	0.180735	NA	Exp-GWAS+	NA	NA	NA	NA	NA	52	1	NA
SYNE2	14	64319682	64693167	197	0.163125	NA	Exp-GWAS-	NA	NA	NA	NA	NA	51	1	ZBTB25
ZNRF3	22	29279559	29453476	198	0.0857637	rs17880096	NA	NA	yes	yes	NA	NA	51	2	NA
SND1	7	127292247	127732645	199	0.0775739	NA	Exp-GWAS-	NA	NA	NA	NA	NA	51	1	NA
MN1	22	28144264	28197744	200	0.0722633	NA	NA	NA	NA	NA	yes	NA	51	1	PITPNB
SERTAD4-AS1	1	210404800	210407230	201	0.005234	rs670441	Exp-GWAS+	NA	NA	yes	NA	NA	50	2	NA
ERBB4	2	212240441	213403526	202	0.00467471	rs74690816	Exp-GWAS+	NA	NA	yes	NA	yes	50	3	NA
SNORA48	17	7478030	7478165	203	-0.00700006	rs1641518	Exp-GWAS-	NA	NA	NA	NA	NA	50	1	NA
PRKCA	17	64298730	64806861	204	-0.00902531	NA	Exp-GWAS-	NA	NA	NA	NA	NA	50	1	NA
IL23A	12	56732667	56734194	205	-0.0160385	rs2271194	NA	Protein-GWAS-	NA	NA	NA	NA	49	1	RAB5B
ADAT3	19	1905397	1913446	206	-0.0173737	rs732310	Exp-GWAS+	NA	NA	yes	NA	NA	49	2	MBD3,REXO1
RPS26	12	56435701	56438481	207	-0.0176405	rs2271194	Exp-GWAS-	NA	NA	yes	NA	NA	49	2	RAB5B
KLF16	19	1852397	1863578	208	-0.0213781	rs732310	Exp-GWAS+	NA	NA	yes	NA	NA	49	2	MBD3,REXO1
CNPY2	12	56703627	56709772	209	-0.0219428	rs2271194	Exp-GWAS+	NA	NA	NA	NA	NA	48	1	RAB5B
PMEL	12	56347888	56360496	210	-0.030206	rs2271194	NA	Protein-GWAS-	NA	yes	NA	NA	48	2	RAB5B
CTSB	8	11700032	11725596	211	-0.0315088	rs804263	Exp-GWAS-	NA	NA	yes	NA	NA	48	2	NA
SHBG	17	7517381	7536701	212	-0.0315288	rs1641518	NA	Protein-GWAS+	NA	yes	NA	NA	48	2	NA
FTO	16	53738067	54155853	213	-0.0324457	rs8047587	NA	NA	NA	yes	NA	yes	47	2	RBL2
SCAMP4	19	1905397	1926012	214	-0.0334398	rs732310	Exp-GWAS+	NA	NA	yes	NA	NA	47	2	REXO1
GLIPR1	12	75874534	75897643	215	-0.0374574	rs1824982	Exp-GWAS+	NA	NA	yes	NA	NA	47	2	NA
ARL14EP	11	30344650	30359770	216	-0.0463765	rs11031005	Exp-GWAS-	NA	NA	yes	NA	NA	47	2	NA
MTMR9	8	11142324	11185655	217	-0.0542246	rs804263	Exp-GWAS+	NA	NA	yes	NA	NA	46	2	XKR6
FDFT1	8	11653081	11696818	218	-0.0547437	rs804263	Exp-GWAS+	NA	NA	yes	NA	NA	46	2	NA
GLIPR1L2	12	75784868	75826468	219	-0.0610988	rs1824982	Exp-GWAS+	NA	NA	yes	NA	NA	46	2	NA
TEX41	2	145425533	145834296	220	-0.0697566	rs13389190	Exp-GWAS-	NA	NA	NA	NA	yes	46	2	NA
ACSL6	5	131285665	131347761	221	-0.0770773	rs4705862	Exp-GWAS-	NA	NA	yes	NA	NA	45	2	NA
ZNF197-AS1	3	44658619	44666289	222	-0.102478	rs12488257	Exp-GWAS+	NA	NA	yes	NA	NA	45	2	ZNF197,ZNF445,ZNF852
STON1	2	48757307	48825654	223	-0.10897	rs2349415	Exp-GWAS+	NA	NA	NA	NA	NA	45	1	NA
KIAA1143	3	44790235	44803111	224	-0.109134	rs12488257	Exp-GWAS-	NA	NA	yes	NA	NA	45	2	ZNF197,ZNF445
ZNF660	3	44626455	44641186	225	-0.111506	rs12488257	Exp-GWAS-	NA	NA	yes	NA	NA	44	2	ZNF197,ZNF445
ZNF394	7	99084141	99097931	226	-0.119046	rs148982377	Exp-GWAS+	NA	NA	yes	NA	NA	44	2	CPSF4,ZNF789
ZNF655	7	99156044	99174076	227	-0.12447	rs148982377	Exp-GWAS-	NA	NA	yes	NA	NA	44	2	CPSF4
ZKSCAN7	3	44596684	44624975	228	-0.128843	rs12488257	Exp-GWAS+	NA	NA	yes	NA	NA	44	2	ZNF445
PTCD1	7	99014361	99036421	229	-0.12962	rs148982377	Exp-GWAS-	NA	NA	yes	NA	NA	43	2	NA
TRIM4	7	99488025	99517153	230	-0.138657	rs148982377	Exp-GWAS-	NA	NA	yes	NA	NA	43	2	NA
ZKSCAN5	7	99102284	99132323	231	-0.139821	rs148982377	Exp-GWAS-	NA	NA	yes	NA	NA	43	2	NA
CYP3A7	7	99302658	99332819	232	-0.139977	rs148982377	Exp-GWAS+	NA	NA	yes	NA	NA	43	2	NA
FBP1	9	97365414	97402531	233	-0.168889	rs2183958	Exp-GWAS-	NA	NA	yes	NA	NA	42	2	NA
XBP1	22	29190547	29196560	234	-0.199565	rs17880096	Exp-GWAS-	NA	NA	yes	NA	NA	42	2	ZNRF3
HSCB	22	29138026	29153498	235	-0.211658	rs17880096	Exp-GWAS-	NA	NA	yes	NA	NA	42	2	ZNRF3
CCDC117	22	29168661	29185289	236	-0.213136	rs17880096	Exp-GWAS-	NA	NA	yes	NA	NA	42	2	ZNRF3
LINC02425	12	66421504	66424846	237	-0.492279	rs117568227	NA	NA	NA	NA	NA	yes	41	1	NA
INHBB	2	121103711	121109379	238	-0.506103	rs6712151	NA	NA	NA	NA	NA	yes	41	1	NA
MAF	16	79627734	79634634	239	-0.51015	rs12149203	NA	NA	yes	NA	NA	NA	41	1	NA
CASC22	16	52292475	52314211	240	-0.520587	rs11075468	NA	NA	NA	NA	NA	yes	41	1	NA
MIR548BA	2	49286741	49286797	241	-0.521657	rs2349415	NA	NA	NA	NA	NA	yes	40	1	NA
RALB	2	121010427	121052286	242	-0.552374	rs6712151	NA	NA	yes	NA	NA	NA	40	1	NA
FZD4-DT	11	86666662	86711992	243	-0.558328	rs4944653	NA	NA	NA	NA	NA	yes	40	1	NA
BASP1	5	17216931	17276954	244	-0.565857	rs9312937	NA	NA	yes	NA	NA	NA	40	1	NA
IRF1-AS1	5	131746620	131811736	245	-0.580938	rs4705862	NA	NA	NA	NA	NA	yes	39	1	NA
TMEM42	3	44903403	44907156	246	-0.59747	rs12488257	Exp-GWAS+	NA	NA	NA	NA	NA	39	1	NA
GATA4	8	11534443	11617511	247	-0.60503	rs804263	NA	NA	yes	NA	NA	NA	39	1	NA
CAMTA1	1	6845513	7829766	248	-0.617765	NA	Exp-GWAS+	NA	NA	NA	NA	NA	39	1	NA
ASXL1	20	30946133	31027122	249	-0.624394	rs853854	NA	NA	yes	NA	NA	NA	38	1	NA
TOX3	16	52470327	52581714	250	-0.63521	rs11075468	NA	NA	yes	NA	NA	NA	38	1	NA
LOC101928119	9	97689301	97707836	251	-0.645131	rs2183958	NA	NA	NA	NA	NA	yes	38	1	NA
HMGA2	12	66218239	66360071	252	-0.669344	rs117568227	NA	NA	yes	NA	NA	NA	38	1	NA
TOPAZ1	3	44283377	44373590	253	-0.708012	rs12488257	NA	NA	NA	yes	yes	NA	37	2	NA
KCNC2	12	75433857	75603619	254	-0.724959	rs1824982	NA	NA	yes	NA	NA	NA	37	1	NA
MYO10	5	16662015	16936397	255	-0.839923	rs9312937	NA	NA	NA	NA	NA	yes	37	1	NA
THADA	2	43457974	43823185	256	-0.955076	rs7589428	NA	NA	NA	NA	NA	yes	37	1	NA
DEFB136	8	11831445	11832108	257	-0.999672	rs804263	NA	NA	NA	yes	NA	NA	36	1	NA
IL5	5	131877136	131879214	258	-1.00034	rs4705862	NA	NA	NA	yes	NA	NA	36	1	NA
SLC35G5	8	11188494	11189695	259	-1.00036	rs804263	Exp-GWAS-	NA	NA	NA	NA	NA	36	1	NA
UQCRQ	5	132202333	132204539	260	-1.00051	rs4705862	NA	NA	NA	yes	NA	NA	36	1	NA
CSF2	5	131409481	131411863	261	-1.00073	rs4705862	NA	NA	NA	yes	NA	NA	35	1	NA
IL3	5	131396347	131398897	262	-1.00095	rs4705862	NA	NA	NA	yes	NA	NA	35	1	NA
C8orf49	8	11618764	11620732	263	-1.00134	rs804263	NA	NA	NA	yes	NA	NA	35	1	NA
DEFB135	8	11839829	11842099	264	-1.00173	rs804263	NA	NA	NA	yes	NA	NA	35	1	NA
SOWAHA	5	132148993	132152478	265	-1.00214	rs4705862	NA	NA	NA	yes	NA	NA	34	1	NA
LOC105379176	5	132014776	132018321	266	-1.00222	rs4705862	NA	NA	NA	yes	NA	NA	34	1	NA
C11orf71	11	114262164	114271233	267	-1.00309	rs1791800	NA	NA	NA	yes	NA	NA	34	1	NA
IL13	5	131992213	131996802	268	-1.00355	rs4705862	NA	NA	NA	yes	NA	NA	34	1	NA
FAM90A2P	8	12030962	12034776	269	-1.0037	rs804263	Exp-GWAS+	NA	NA	NA	NA	NA	33	1	NA
RBM7	11	114271250	114281332	270	-1.00438	rs1791800	NA	NA	NA	yes	NA	NA	33	1	NA
LINC00208	8	11434043	11438850	271	-1.00497	rs804263	NA	NA	NA	yes	NA	NA	33	1	NA
GDF9	5	132196872	132202576	272	-1.00498	rs4705862	NA	NA	NA	yes	NA	NA	33	1	NA
REXO2	11	114310188	114321001	273	-1.00532	rs1791800	NA	NA	NA	yes	NA	NA	32	1	NA
CCNI2	5	132083117	132090095	274	-1.00661	rs4705862	NA	NA	NA	yes	NA	NA	32	1	NA
P4HA2-AS1	5	131520568	131528498	275	-1.00782	rs4705862	NA	NA	NA	yes	NA	NA	32	1	NA
DEFB134	8	11850685	11858261	276	-1.00851	rs804263	NA	NA	NA	yes	NA	NA	32	1	NA
SHROOM1	5	132157832	132166339	277	-1.00856	rs4705862	NA	NA	NA	yes	NA	NA	31	1	NA
IL4	5	132009677	132018370	278	-1.0088	rs4705862	NA	NA	NA	yes	NA	NA	31	1	NA
CSNK1G2-AS1	19	1952525	1954548	279	-1.00967	rs732310	NA	NA	NA	yes	NA	NA	31	1	NA
RPS15	19	1438362	1440496	280	-1.00981	rs732310	NA	NA	NA	yes	NA	NA	31	1	NA
CD68	17	7482955	7485429	281	-1.00999	rs1641518	Exp-GWAS-	NA	NA	NA	NA	NA	30	1	NA
IZUMO4	19	2096913	2099589	282	-1.0105	rs732310	NA	NA	NA	yes	NA	NA	30	1	NA
HTR3A	11	113845796	113861035	283	-1.01098	rs1791800	NA	NA	NA	yes	NA	NA	30	1	NA
TNFSF13	17	7461608	7464925	284	-1.01107	rs1641518	Exp-GWAS-	NA	NA	NA	NA	NA	30	1	NA
OAZ1	19	2269484	2273487	285	-1.0122	rs732310	NA	NA	NA	yes	NA	NA	29	1	NA
FZD4	11	86656720	86666437	286	-1.0128	rs4944653	NA	NA	NA	yes	NA	NA	29	1	NA
GAMT	19	1397024	1401541	287	-1.01286	rs732310	NA	NA	NA	yes	NA	NA	29	1	NA
FAM86B1	8	12039614	12051638	288	-1.0142	rs804263	Exp-GWAS-	NA	NA	NA	NA	NA	29	1	NA
EIF4A1	17	7476142	7482324	289	-1.01473	rs1641518	Exp-GWAS+	NA	NA	NA	NA	NA	28	1	NA
C19orf25	19	1473199	1479214	290	-1.01477	rs732310	NA	NA	NA	yes	NA	NA	28	1	NA
PLEKHJ1	19	2229950	2236328	291	-1.01524	rs732310	NA	NA	NA	yes	NA	NA	28	1	NA
REEP6	19	1491179	1497926	292	-1.01571	rs732310	NA	NA	NA	yes	NA	NA	28	1	NA
RPL41	12	56510416	56511751	293	-1.01579	rs2271194	NA	NA	NA	yes	NA	NA	27	1	NA
LSM7	19	2321519	2328585	294	-1.01612	rs732310	NA	NA	NA	yes	NA	NA	27	1	NA
ADAMTSL5	19	1505020	1513018	295	-1.01731	rs732310	NA	NA	NA	yes	NA	NA	27	1	NA
UQCR11	19	1597167	1605461	296	-1.01769	rs732310	NA	NA	NA	yes	NA	NA	27	1	NA
TNFSF12	17	7452374	7461198	297	-1.01811	rs1641518	NA	Protein-GWAS+	NA	NA	NA	NA	26	1	NA
ABHD17A	19	1876808	1885495	298	-1.01819	rs732310	NA	NA	NA	yes	NA	NA	26	1	NA
MYL6	12	56552142	56555363	299	-1.0182	rs2271194	NA	NA	NA	yes	NA	NA	26	1	NA
PCSK4	19	1481426	1490449	300	-1.01862	rs732310	NA	NA	NA	yes	NA	NA	26	1	NA
TH2LCRR	5	131973739	131991846	301	-1.02084	rs4705862	NA	NA	NA	yes	NA	NA	25	1	NA
MYL6B	12	56546370	56551766	302	-1.02099	rs2271194	NA	NA	NA	yes	NA	NA	25	1	NA
CDK2	12	56360613	56366573	303	-1.02171	rs2271194	NA	NA	NA	yes	NA	NA	25	1	NA
NDUFS7	19	1383905	1395583	304	-1.02201	rs732310	NA	NA	NA	yes	NA	NA	25	1	NA
NLGN2	17	7311163	7323179	305	-1.02219	rs1641518	Exp-GWAS-	NA	NA	NA	NA	NA	24	1	NA
SF3A2	19	2236822	2248654	306	-1.02221	rs732310	NA	NA	NA	yes	NA	NA	24	1	NA
TMEM198B	12	56223391	56230030	307	-1.02257	rs2271194	NA	NA	NA	yes	NA	NA	24	1	NA
MMP19	12	56229216	56236720	308	-1.02368	rs2271194	NA	NA	NA	yes	NA	NA	24	1	NA
MEX3D	19	1554670	1568324	309	-1.02454	rs732310	NA	NA	NA	yes	NA	NA	23	1	NA
MKNK2	19	2037469	2051243	310	-1.02469	rs732310	NA	NA	NA	yes	NA	NA	23	1	NA
DNAJC14	12	56214743	56223420	311	-1.02518	rs2271194	NA	NA	NA	yes	NA	NA	23	1	NA
ZC3H10	12	56512049	56521298	312	-1.02591	rs2271194	NA	NA	NA	yes	NA	NA	23	1	NA
PA2G4	12	56498342	56507694	313	-1.02604	rs2271194	NA	NA	NA	yes	NA	NA	22	1	NA
WRAP53	17	7589388	7606820	314	-1.02911	rs1641518	NA	NA	NA	yes	NA	NA	22	1	NA
LOC101928424	11	102323649	102332769	315	-1.02939	rs7925543	NA	NA	NA	yes	NA	NA	22	1	NA
EPCAM	2	47596449	47614159	316	-1.03038	rs78294774	NA	NA	NA	yes	NA	NA	22	1	NA
MMP7	11	102391238	102401478	317	-1.03082	rs7925543	NA	NA	NA	yes	NA	NA	21	1	NA
LOC100505588	9	126768555	126771675	318	-1.0317	rs3945628	NA	NA	NA	yes	NA	NA	21	1	NA
GDF11	12	56136905	56151048	319	-1.03217	rs2271194	NA	NA	NA	yes	NA	NA	21	1	NA
LOC105369781	12	56403875	56418875	320	-1.03326	rs2271194	NA	NA	NA	yes	NA	NA	21	1	NA
BPIFA3	20	31805115	31815612	321	-1.03427	rs853854	NA	NA	NA	yes	NA	NA	20	1	NA
ESYT1	12	56521985	56538460	322	-1.03515	rs2271194	NA	NA	NA	yes	NA	NA	20	1	NA
TDH	8	11197145	11225961	323	-1.03567	rs804263	Exp-GWAS-	NA	NA	NA	NA	NA	20	1	NA
MMP27	11	102562217	102576500	324	-1.03599	rs7925543	NA	NA	NA	yes	NA	NA	20	1	NA
APC2	19	1450147	1473243	325	-1.03661	rs732310	NA	NA	NA	yes	NA	NA	19	1	NA
PAN2	12	56710006	56727784	326	-1.03682	rs2271194	NA	NA	NA	yes	NA	NA	19	1	NA
FXR2	17	7494547	7518215	327	-1.03709	rs1641518	NA	NA	NA	yes	NA	NA	19	1	NA
MOB3A	19	2071034	2096325	328	-1.03942	rs732310	NA	NA	NA	yes	NA	NA	19	1	NA
LINC01229	16	79804367	79835240	329	-1.0408	rs12149203	NA	NA	NA	yes	NA	NA	18	1	NA
SPPL2B	19	2328682	2355093	330	-1.04085	rs732310	NA	NA	NA	yes	NA	NA	18	1	NA
DAZAP1	19	1407584	1435683	331	-1.04301	rs732310	NA	NA	NA	yes	NA	NA	18	1	NA
ZW10	11	113603908	113644414	332	-1.04328	rs1791800	NA	NA	NA	yes	NA	NA	18	1	NA
DGKA	12	56324945	56347807	333	-1.04332	rs2271194	NA	NA	NA	yes	NA	NA	17	1	NA
FAM66D	8	11973290	12008698	334	-1.04409	rs804263	Exp-GWAS-	NA	NA	NA	NA	NA	17	1	NA
HTR3B	11	113775517	113817283	335	-1.04489	rs1791800	NA	NA	NA	yes	NA	NA	17	1	NA
ATP8B3	19	1782073	1812275	336	-1.0457	rs732310	NA	NA	NA	yes	NA	NA	17	1	NA
BIRC3	11	102188214	102210134	337	-1.04575	rs7925543	NA	NA	NA	yes	NA	NA	16	1	NA
BTBD2	19	1985446	2015713	338	-1.04578	rs732310	NA	NA	NA	yes	NA	NA	16	1	NA
P4HA2	5	131525839	131563546	339	-1.0459	rs4705862	NA	NA	NA	yes	NA	NA	16	1	NA
SUN5	20	31571580	31592239	340	-1.04726	rs853854	NA	NA	NA	yes	NA	NA	16	1	NA
SMARCC2	12	56556142	56583267	341	-1.04877	rs2271194	NA	NA	NA	yes	NA	NA	15	1	NA
CS	12	56665482	56694114	342	-1.05069	rs2271194	NA	NA	NA	yes	NA	NA	15	1	NA
ANGPTL5	11	101761404	101787253	343	-1.05078	rs7925543	NA	NA	NA	yes	NA	NA	15	1	NA
GLIPR1L1	12	75728449	75764340	344	-1.0538	rs1824982	NA	NA	NA	yes	NA	NA	15	1	NA
BPIFB1	20	31871019	31897677	345	-1.05493	rs853854	NA	Protein-GWAS+	NA	NA	NA	NA	14	1	NA
KIF3A	5	132028322	132073238	346	-1.05511	rs4705862	NA	NA	NA	yes	NA	NA	14	1	NA
FAM167A	8	11278984	11324262	347	-1.05671	rs804263	NA	NA	NA	yes	NA	NA	14	1	NA
BIRC2	11	102217912	102249401	348	-1.05799	rs7925543	NA	NA	NA	yes	NA	NA	14	1	NA
LOC102723838	11	102337985	102369532	349	-1.05806	rs7925543	NA	NA	NA	yes	NA	NA	13	1	NA
CSNK1G2	19	1941170	1981337	350	-1.05844	rs732310	NA	NA	NA	yes	NA	NA	13	1	NA
SLC22A4	5	131630086	131679883	351	-1.06135	rs4705862	NA	NA	NA	yes	NA	NA	13	1	NA
TCF3	19	1609290	1652614	352	-1.06247	rs732310	NA	NA	NA	yes	NA	NA	13	1	NA
NNMT	11	114128527	114184258	353	-1.06275	rs1791800	NA	NA	NA	yes	NA	NA	12	1	NA
AP3D1	19	2100986	2151565	354	-1.07175	rs732310	NA	NA	NA	yes	NA	NA	12	1	NA
MMP20	11	102447562	102496063	355	-1.07974	rs7925543	NA	NA	NA	yes	NA	NA	12	1	NA
AOPEP	9	97488950	97849500	356	-1.08241	rs2183958	NA	NA	NA	NA	NA	yes	12	1	NA
LOC100506885	6	19729651	19804990	357	-1.08777	rs12526762	NA	NA	NA	yes	NA	NA	11	1	NA
BLK	8	11351895	11422108	358	-1.08859	rs804263	NA	NA	NA	yes	NA	NA	11	1	NA
TTC28	22	28374001	29075853	359	-1.08922	rs17880096	Exp-GWAS-	NA	NA	yes	NA	NA	11	2	NA
TMEM123	11	102267062	102323496	360	-1.08988	rs7925543	NA	NA	NA	yes	NA	NA	11	1	NA
USP28	11	113668596	113746294	361	-1.09083	rs1791800	NA	NA	NA	yes	NA	NA	10	1	NA
LINC01988	3	44469413	44471021	362	-1.09473	rs12488257	NA	NA	NA	yes	NA	NA	10	1	NA
DOT1L	19	2163931	2232577	363	-1.09485	rs732310	NA	NA	NA	yes	NA	NA	10	1	NA
OR2AE1	7	99473684	99474656	364	-1.10266	rs148982377	NA	NA	NA	yes	NA	NA	10	1	NA
ZNF502	3	44754134	44765323	365	-1.10698	rs12488257	Exp-GWAS+	NA	NA	NA	NA	NA	9	1	NA
FAM200A	7	99143922	99149737	366	-1.10885	rs148982377	NA	NA	NA	yes	NA	NA	9	1	NA
RBMS2	12	56915603	56989977	367	-1.10918	rs2271194	NA	NA	NA	yes	NA	NA	9	1	NA
GJC3	7	99520888	99527243	368	-1.10954	rs148982377	NA	NA	NA	yes	NA	NA	9	1	NA
MSH2	2	47630205	47710367	369	-1.11023	rs78294774	NA	NA	NA	yes	NA	NA	8	1	NA
AFF4	5	132211086	132299326	370	-1.1105	rs4705862	NA	NA	NA	yes	NA	NA	8	1	NA
AZGP1	7	99564352	99573654	371	-1.11331	rs148982377	NA	NA	NA	yes	NA	NA	8	1	NA
BUD31	7	99006591	99017239	372	-1.11503	rs148982377	NA	NA	NA	yes	NA	NA	8	1	NA
TMEM225B	7	99195889	99208668	373	-1.11775	rs148982377	NA	NA	NA	yes	NA	NA	7	1	NA
PDAP1	7	98992295	99006220	374	-1.11922	rs148982377	NA	NA	NA	yes	NA	NA	7	1	NA
LINC01412	2	145279434	145337001	375	-1.12074	rs13389190	NA	NA	NA	yes	NA	NA	7	1	NA
CEP126	11	101785740	101871793	376	-1.12775	rs7925543	NA	NA	NA	yes	NA	NA	7	1	NA
LOC101927550	7	98610787	98634115	377	-1.13124	rs148982377	NA	NA	NA	yes	NA	NA	6	1	NA
RPGRIP1L	16	53632064	53737771	378	-1.13344	rs8047587	NA	NA	NA	yes	NA	NA	6	1	NA
FBXO11	2	48034058	48132932	379	-1.13415	rs78294774	NA	NA	NA	yes	NA	NA	6	1	NA
MBOAT1	6	20099914	20212700	380	-1.13565	rs12526762	NA	NA	NA	yes	NA	NA	6	1	NA
CYP3A4	7	99354589	99381807	381	-1.13621	rs148982377	NA	NA	NA	yes	NA	NA	5	1	NA
PCAT7	9	97317326	97331038	382	-1.13896	rs2183958	NA	NA	NA	yes	NA	NA	5	1	NA
CYP3A5	7	99245816	99277619	383	-1.14208	rs148982377	NA	NA	NA	yes	NA	NA	5	1	NA
CYP3A43	7	99425635	99463716	384	-1.1501	rs148982377	NA	NA	NA	yes	NA	NA	5	1	NA
EFCAB8	20	31446728	31549415	385	-1.15214	rs853854	Exp-GWAS-	NA	NA	NA	NA	NA	4	1	NA
CAPS2	12	75669758	75784681	386	-1.15485	rs1824982	NA	NA	NA	yes	NA	NA	4	1	NA
DNAH2	17	7621061	7737029	387	-1.1551	rs1641518	NA	NA	NA	yes	NA	NA	4	1	NA
CYP3A7-CYP3A51P	7	99282299	99332819	388	-1.16601	rs148982377	NA	NA	NA	yes	NA	NA	4	1	NA
FBP2	9	97321001	97356106	389	-1.16632	rs2183958	NA	NA	NA	yes	NA	NA	3	1	NA
ZSCAN25	7	99214568	99270165	390	-1.1725	rs148982377	NA	NA	NA	yes	NA	NA	3	1	NA
C22orf31	22	29454659	29457907	391	-1.19603	rs17880096	NA	NA	NA	yes	NA	NA	3	1	NA
ZNRF3-AS1	22	29420986	29427464	392	-1.20016	rs17880096	NA	NA	NA	yes	NA	NA	3	1	NA
MFSD14B	9	97136850	97223324	393	-1.23199	rs2183958	NA	NA	NA	yes	NA	NA	2	1	NA
EMID1	22	29601884	29655586	394	-1.26054	rs17880096	NA	NA	NA	yes	NA	NA	2	1	NA
TRRAP	7	98476112	98610866	395	-1.2737	rs148982377	NA	NA	NA	yes	NA	NA	2	1	NA
SYT14	1	210111561	210344734	396	-1.28978	rs670441	NA	NA	NA	yes	NA	NA	2	1	NA
ME3	11	86152149	86383678	397	-1.29639	rs4944653	NA	NA	NA	yes	NA	NA	1	1	NA
KREMEN1	22	29469022	29564321	398	-1.31372	rs17880096	NA	NA	NA	yes	NA	NA	1	1	NA
TMEM135	11	86748975	87039866	399	-1.37229	rs4944653	NA	NA	NA	yes	NA	NA	1	1	NA
KCNH1	1	210851655	211307490	400	-1.57446	rs670441	NA	NA	NA	yes	NA	NA	1	1	NA

## Sheet: ST9 Harmon. of BioInfo and Lit.
ST9 Harmonisation of the Bio-informatically predicted gene and the candidate genes for a literature-based approach
Data from a bio-informatically informed approach (ST8) was combined with a literature review conducted by two investigators. The consensus gene from these two approaches is reported.
(A) Novel genetic associations detected
rsID	Variant	PCOS Loci (defined by the nearest gene)	Chromosome	Bio-informatics top gene	Function consensus genes	Best consensus gene
rs670441	1:210469271	HHAT	1	HHAT (score 99, rank 8)	[DIEXF]: (Digestive Organ Expansion Factor) - Is part of ribosomal small subunit processomes and its function lies in processing pre-ribosomal RNA. It controls the expansion growth of organs such as the somatch and the liver (27657329) - It is a nuclear protein, which is essential for embryonic development in mice and zebrafish (PMID 16322560, 29262616). - It's expression has been found to be amp…	HHAT
rs76658602	2:47992949	MSH6	2	MSH6 (score 100, rank 3)	[MSH2] and [MSH6]: Members of the DNA mismatch repair MutS family. - In E. coli, the MutS protein helps in the recognition of mismatched nucleotides prior to their DNA repair (PMID 12887908). - The encoded protein heterodimerizes with MSH2 to form a mismatch recognition complex (RefSeq Jul 2013, PMID 12887908). - Mutations in this gene may be associated with hereditary nonpolyposis colon cancer, …	MSH6
rs6712151	2:121143590	INHBB	2	INHBB (score 41, rank 238)	[INHBB] : translated into inhibin subunit beta B, - Is a member of the TGF-beta super family of protein and inhibits the secretion of FSH by the pituitary (PMID 27756855). - Inhibin B is secreted from small antral follicles in the ovary, with similar levels in PCOS subjects compared to controls (PMID: 12466353)	INHBB
rs13389190	2:145797389	DKFZp686O1327	2	TEX41 (score 46, rank 220)	[TEX41]: Testis Expressed 41 is an RNA Gene, - Diseases associated with TEX41 include Aortic Valve Disease 1 and Mowat-Wilson Syndrome (PMID 29511194, 30083364). - A variant in TEX41 has been shown to be associated with AMH levels in normoovulatory women (PMID 33173903).	TEX41
rs12488257	3:44451894	C3orf23	3	ZNF501 (score 93, rank 29)	[TOPAZ1]: Testis And Ovary Specific TOPAZ 1; - Germ cell specific gene that is important for normal spermatogenesis and male fertility (PMID 26358182). - Specifically required for progression to the post-meiotic stages of spermatocyte development (PMID 26358182). - It is abundantly expressed in the gonads during germ cell meiosis and is located in the cytoplasm of germ cells from the sheep fetal …	TOPAZ1
rs12526762	6:19842556	ID4	6	ID4 (score 98, rank 12)	[ID4]: Encodes a member of the inhibitor of DNA binding (ID) protein family - ID-genes are regulated by members of the TGF-b family and are involved in cell growth and differentiation. Its expression has been studied in human corpus luteum (PMID 23160862) - Has shown to regulate the estrogen-signaling axis in mice ovaries and is expressed by granulosa cells from growing follicles (25038044) [MBOA…	ID4
rs148982377	7:99075038	ZNF789	7	ZNF789 (score 53, rank 189)	[CYP3 complex]: These genes encodes members of the cytochrome P450 superfamily of enzymes, - Complex of many enzymes that play a role in reactions involved in drug metabolism and the synthesis of cholesterol, steroids and other lipids. The genes part this family may also play a role in ageing and cancer development (RefSeq, Jul 2013) - These enzymes hydroxylate testosterone and dehydroepiandroste…	CYP3 complex
rs4944653	11:86713995	LOC100506368	11	PRSS23 (score 52, rank 194)	[PRSS23]: This gene encodes a conserved member of the trypsin family of serine proteases. - Mouse studies found a decrease of mRNA levels of this gene after ovulation was induced (PMID: 18566130, 16870946). - PRSS23 expression is upregulated by ERa in breast cancer cells (PMID 22291950)	PRSS23
rs117568227	12:66447376	LLPH	12	LINC02425 (score 41, rank 237)	[HELB]: This gene encodes a DNA-dependent ATPase - Catalyzes the unwinding of DNA necessary for DNA replication, repair, recombination, and transcription (PMID: 32455610). - This gene is thought to function specifically during the S phase entry of the cell cycle (PMID: 32455610). - GWAS studies have linked this gene to menopause and blood-cell related traits (PMID: 35493704, 26414677). [HMGA2]: T…	HELB / HMGA2
rs8047587	16:53798622	FTO	16	RBL2 (score 55, rank 182)	[FTO] is a 2-oxyglutarate Fe II dependent demethylase. - FTO was initially identified in GWAS of BMI, with variants associated with increased BMI (PMID: 17434869). - FTO is associated with BMI related traits in women with PCOS (PMID: 35144605). - In mice, it appears that metabolism or appetite may be partially controlled by FTO function (PMID: 24247219). [RBL2]: B transcriptional corepressor like…	FTO
rs12149203	16:79718181	MAF	16	MAFTRR (score 55, rank 181)	[MAF]: is a DNA-binding, leucine zipper-containing transcription factor (TF). - Depending on the target gene it can both be an TF activator or repressor. - MAF promotes association between germ cells and somatic cells (PMID: 34007995) - GTex expression is highest in ovary, tibial nerve and in skin (GTex). - MAFTRR is a non-coding MAF transcriptional regulator RNA with high expression in the ovary…	MAF
rs1641518	17:7551690	ATP1B2	17	ATP1B2 (score 100, rank 4)	[SHBG]: Encodes sex hormone-binding globulin - Very strong PCOS candidate gene, which transports androgens and estrogens in the blood. - Regulates the plasma metabolic clearance rate of steroid hormones by controlling their plasma concentration. - GWAS hits for heel BMD, testosterone, T2D estradiol , body fat % (PMID:32042192, PMID:35192695, PMID:30413934). [TP53]: Encodes a tumor suppressor prot…	SHBG
rs732310	19:1833338	REXO1	19	LOC100288123 (score 58, rank 170)	[AMH]: Anti-mullerian hormone - This gene encodes a secreted ligand of the TGF-beta superfamily of proteins, - Plays an important role in folliculogenesis. AMH is produced by granulosa cells of small, growing follicles in the ovary (PMID: 15836956). - AMH serum concentrations are higher in women with PCOS compared to normo-ovulatory women. [APC2]: APC regulator of WNT Signaling Pathway 2 - Regula…	AMH
(B) Genetic associations replicated
rs7589428	2:43561771	THADA	2	ZFP36L2 (score 94, rank 25	[THADA]: Thyroid Adenoma Associated - This gene encodes thyroid adenoma-associated protein and is likely involved in apoptosis (RefSeq, Sep 2016). - Expressed in pancrease, adrenal medulla and cortex, testis, thymus (GTex) - Through GWAS it has been associated with PCOS (PMID 22180642), PCOM, increased LH, testosterone, LDL and T2D (PMID 30413934). [ZFP36L2]: ZFP36 Ring Finger Protein Like 2 - Pl…	THADA
rs13004711	2:49245850	FSHR	2	FSHR (score 88, rank 52)	[FSHR]: Follicle Stimulating Hormone Receptor - Expressed in granulosa cells and important for folliculogenesis.	FSHR
rs74690816	2:213361634	ERBB4	2	ERBB4 (score 50, rank 202)	[ERBB4]: Erb-b2 receptor thyrosine kinase 4 (HER4) - Regulates development of the heart, CNS, cell proliferation, differentiation and apoptosis (PubMed:18454307 and PubMed:21811097) - ERBB4 is interacts with the Hippo pathway, which has been shown to correlate with the size of the primordial follicle pool in mice (PMID 25492964, 25659841). - Suggested to increase the risk of PCOS via metabolic pa…	ERBB4
rs2070729	5:131819921	IRF1	5	IRF1 (score 94, rank 26)	[IRF1]: Interferon Regulatory Factor 1 - Transcriptional regulator that plays a role in cell proliferations, growth arrest and cell death following DNA damage (PMID 15509808, 17942705, 18497060, 19851330, 22367195). - Plays a role in the immune response and acts as a tumor suppressor (PMID 20049431). - IRF1 expression in bovine fetal ovaries was shown to be low in early gestation, but increased g…	IRF1 / RAD50
rs804263	8:11630915	NEIL2	8	NEIL2 (score 97, rank 14)	[NEIL2]: Nei like DNA glycosylase 2 - Involed in DNA repair mechanisms caused by oxidation or mutagenesis (RefSeq, Mar 2017). - Is expressed in bovine fetal ovaries independent of gestational age (PMID 32678441). [GATA4]: GATA binding protein 4 - Transcription factor binding the GATA motif, which is present in many promoters, including the human AMH promoter (RefSeq, 14656472). - Expressed in ova…	NEIL2 / GATA4
rs2183958	9:97669673	C9orf3	9	FANCC (score 98, rank 10)	[C9orf3]: Also known as AOPEP - Member of the M1 zinc aminopeptidase family (RefSeq, Oct 2010). - Expressed in pancreas, plancenta, liver, and testis. It plays a role in proteolytic processes. - Variant in this gene (rs3802457) has been linked to PCOS previously in in a family based analysis (PMID 26220222). - Is a component of the Renin-Angiostenin System (RAS), associated with hypertension and …	FANCC
rs3945628	9:126535553	DENND1A	9	LHX2 (score 99, rank 5) DENND1A (score 96, rank 17)	[LHX2]: LIM homeobox 2 - Regulator of transcription, mainly regulation cell differentiation. - Methylation and expression of LHX2 genes positively stimulates cervical tumor growth (PMID 35116603). [DENND1A]: DENN/MADD domain-containing protein 1A - Main function is to function as a guanine nucleotide exchange factor for the endosomal GTPase RAB35 (RefSeq). Expression levels are incrased in theca …	DENND1A
rs11031005	11:30226356	FSHB	11	MPPED2 (score 98, rank 9)	[MPPED2]: - Plays a role in brain development and development of the nervous system (GeneCards, RefSeq, Feb2009) - Tumor suppresor gene in breast cancer (PMID 31181813). [FSHB]: Follicle Stimating Hormone, beta polypeptide - Encodes the beta-subunit of the follicle stimulating homrone (FSH) . FSH regulates folliculogenisis, by stimulating follicle growth (RefSeq). - The LH:FSH ratio is often incr…	FSHB
rs7925543	11:102081877	YAP1	11	YAP1 (score 100, rank 2)	[YAP1]: Yes-associated protein 1 - Protein involved in the Hippo pathway, that plays a role in cell growth, DNA repair and homeostasis (RefSeq, Aug 2013). - It affects tumor suppression by resticting proliferation and promoting apoptosis (PMID:18579750, 21364637) - In mice, YAP1 is shown to be regulated by steroid sex hormones (PMID 28961951).	YAP1
rs1784692	11:113949232	ZBTB16	11	ZBTB16 (score 96, rank 18)	[ZBTB16]: Zinc finger and BTB domain containing 16 - Represses transcription though deacetylation of histones (RefSeq, Jul 2008, PMID:10688654). - Can activate GATA4 transcription after binding (PMID 22558183) - Tumor suppressor gene.	ZBTB16
rs10876864	12:56401085	SUOX	12	ERBB3 (score 100, rank 1)	[SUOX]: Sulfite oxidase - Plays a major role in energy metabolisms as it is an enzym that catalyzes the oxidation of sulfiet into sulfate. Deprevation of SUOX leads to neurological damage, which is often fatal at a young age (RefSeq Jul2008) - SUOX expression is often used as a prognostic marker in several types of cancer (PMID 33402469, 35896256, 23665285) - SUOX was expressed throughout gestati…	ERBB3
rs1824982	12:75911400	KRR1	12	KRR1 (score 56, rank 177)	[KRR1]: small subunit processome component,homolog (yeast) - Involved in ribosome biogenesis and rRNA processing (Alliance of Genome Resources, Apr 2022). - suggested to increase the risk for PCOS via metabolic pathways (PMID 28068351)	KRR1
rs11075468	16:52378173	TOX3	16	CASC22 (score 41, rank 240)	[TOX3]: TOX high mobilitiy group box family member 3 - Likely involved in bending and unwinding of DNA and alteration of chromatine structure (RefSeq Apr 2009). - mRNA expression in bovine ovaries is positively associated with GATA4 and DENDD1A (PMID 32678441). [CASC22]: Cancer Susceptibility 22 - RNA gene, member of lncRNA class, associated with cancer, including breast cancer (doi: https://doi.…	TOX3
rs853854	20:31420757	MAPRE1	20	MAPRE1 (score 99, rank 6)	[MAPRE1]: Microtubule-associated protein, RP/EB family, member 1, also known as EB1 - Involved in regulation and stability of microtubule and chromsome stability (RefSeq) - Has been identified as a novel loci in the previous GWAS (PMID: 30566500) - Interacts with LRP1 (lipoprotein related protein receptor 1, which controls adipogenesis	MAPRE1
rs17880096	22:29105202	CHEK2	22	CHEK2 (score 93, rank 31)	[CHEK2]: Checkpoint kinase 2 - Plays a major role in DNA repair mechanisms. It is required for checkpoint mediated cell cycle arrest. Therefore, it is an imporant tumor suppressor (RefSeq Apr 2012). - Strongly associated with age at menopause through GWAS (PMID 34349265). - It plays a role in 'sensing' DNA-repair, meaning that variants in this gene can lead to less sensing of DNA-damage.	CHEK2
rs9312937	5:16836005	MYO10	5	BASP1 (score 40, rank 244)	[BASP1]: Brain Abundant Membrane Attached Signal Protein 1 - BASP1 is a membrane bound protein with several phosphorylation sites and PETS motifs. This gene is often expressed in cells with a high turnover. - BASP1 is a co-supressor of WT-1 (PMID 14701748) [MYO10]: Myosin X - Unconventional myosin, which plays a role in integrating F-actin and microtubule during meiosis (RefSeq Dec 2011). - It re…	MYO10

[truncated: 15 more sheets: ST10 Pheno-scanner, ST11 PCOS loci look-up, ST12 Look-up references, ST13 Co-localisation to Meno., ST14 Co-localisation to PCOS, ST15 Co-localisation to SHBG, ST16 Proteins associated UKBB, ST17 Gene and Protein Pathways , ST18 Pathway clusters , ST19 GWAS-signal associated pro, ST20 Var. exp of Protein-SNP, ST21 PRS models in UKB, ST22 MR for health outcomes, ST23 MR reproductive outcomes, ST24 PRS in the CHBDanish Regis]
